# Supplementary material for: A Novel R2R3-MYB Transcription Factor BpMYB106 of Birch (Betula platyphylla) Confers Increased Photosynthesis and Growth Rate through Up-regulating Photosynthetic Gene Expression
Source: Front Plant Sci. 2016 Mar 22;7:315. doi: 10.3389/fpls.2016.00315 (PMC4801893; doi:10.3389/fpls.2016.00315)
Supplement: Table S3 — Differentially expressed genes between WT and transgenic line (35S::BpMYB106). [file Table3.XLS]

## Sheet: Sheet1
Table S3 Differentially expressed genes between transgenic line (35S::BpMYB106) and wild-type
GeneID	Gene_length	C3-Expression	T1-Expression	C3-RPKM	T1-RPKM	log2 Ratio(T1/C3)	Up-Down-Regulation(T1/C3)	P-value	FDR	KEGG Orthology	GO Component	GO Function	GO Process	Blast nr
BP010596.4	387	0	16	0.01	14.0114	10.4524	Up	1.24187e-05	0.000126689	-	GO:0043231//intracellular membrane-bounded organelle	-	-	gi|462399267|gb|EMJ04935.1|/8.7706e-39/hypothetical protein PRUPE_ppa018516mg [Prunus persica]
BP004732.1	261	0	9	0.01	11.6862	10.1906	Up	0.00173028	0.0108402	-	-	-	-	gi|462421283|gb|EMJ25546.1|/3.96708e-15/hypothetical protein PRUPE_ppa020715mg [Prunus persica]
BP022814.1	162	0	5	0.01	10.4599	10.0307	Up	0.029059	0.115186	-	-	-	-	-
BP007196.1	279	0	8	0.01	9.71759	9.92446	Up	0.00350274	0.0198838	-	-	-	-	-
BP000934.1	240	0	5	0.01	7.06044	9.46361	Up	0.029059	0.115123	-	-	-	-	-
BP011612.1	543	0	11	0.01	6.8654	9.4232	Up	0.000422214	0.0031157	-	-	-	-	gi|356534528|ref|XP_003535805.1|/1.19978e-46/PREDICTED: uncharacterized protein LOC100786450 [Glycine max]
BP005323.1	216	0	4	0.01	6.27594	9.29369	Up	0.0588264	0.199759	-	-	-	-	-
BP005959.1	162	0	3	0.01	6.27594	9.29369	Up	0.119087	0.331116	-	-	-	-	-
BP028566.1	1107	0	20	0.01	6.12287	9.25806	Up	7.39452e-07	9.29469e-06	-	-	-	-	gi|225437509|ref|XP_002275068.1|/7.42471e-78/PREDICTED: uncharacterized protein LOC100262334 [Vitis vinifera]
BP012567.1	225	0	4	0.01	6.02491	9.2348	Up	0.0588264	0.198892	-	-	-	-	-
BP003085.1	225	0	4	0.01	6.02491	9.2348	Up	0.0588264	0.198462	-	-	-	-	-
BP022702.1	339	0	6	0.01	5.99825	9.2284	Up	0.0143546	0.0655432	K00224|1|6e-39|156|aly:ARALYDRAFT_658933|[EC:1.3.1.-];K13081|5|4e-12|67.8|pop:POPTR_566672|leucoanthocyanidin reductase [EC:1.17.1.3]	-	GO:0016628//oxidoreductase activity, acting on the CH-CH group of donors, NAD or NADP as acceptor	GO:0008152//metabolic process	gi|462406344|gb|EMJ11808.1|/5.24678e-47/hypothetical protein PRUPE_ppa017446mg [Prunus persica]
BP023850.1	231	0	4	0.01	5.86842	9.19683	Up	0.0588264	0.199511	-	-	-	-	gi|224072114|ref|XP_002303627.1|/1.55581e-14/predicted protein [Populus trichocarpa]
BP000788.1	234	0	4	0.01	5.79318	9.17821	Up	0.0588264	0.198769	-	GO:0031410//cytoplasmic vesicle	-	GO:0009725//response to hormone stimulus	gi|255571760|ref|XP_002526823.1|/1.3069e-29/Gibberellin-regulated protein 2 precursor, putative [Ricinus communis]
BP001543.1	246	0	4	0.01	5.51059	9.10606	Up	0.0588264	0.200101	-	-	-	-	-
BP005175.1	186	0	3	0.01	5.46615	9.09438	Up	0.119087	0.333581	-	-	-	-	gi|359481492|ref|XP_003632629.1|/7.24413e-09/PREDICTED: uncharacterized protein LOC100853790 [Vitis vinifera]
BP002294.1	189	0	3	0.01	5.37938	9.0713	Up	0.119087	0.333753	K09264|1|1e-27|119|mtr:MTR_8g066260|MADS-box transcription factor, plant	GO:0043231//intracellular membrane-bounded organelle	GO:0003677//DNA binding;GO:0001071//nucleic acid binding transcription factor activity	GO:0006351//transcription, DNA-dependent	gi|410827441|gb|AFV92462.1|/2.10242e-27/Mads-box protein [Betula platyphylla]
BP018776.1	189	0	3	0.01	5.37938	9.0713	Up	0.119087	0.332047	-	-	-	-	-
BP020596.1	372	0	5	0.01	4.55512	8.83135	Up	0.029059	0.1155	-	-	-	-	-
BP031827.1	225	0	3	0.01	4.51868	8.81976	Up	0.119087	0.332642	-	-	-	-	gi|224122900|ref|XP_002318944.1|/1.45272e-25/predicted protein [Populus trichocarpa]
BP014298.1	153	0	2	0.01	4.43008	8.79119	Up	0.241076	0.529974	-	-	-	-	-
BP020258.1	156	0	2	0.01	4.34488	8.76317	Up	0.241076	0.529068	-	-	-	-	-
BP017385.1	234	0	3	0.01	4.34488	8.76317	Up	0.119087	0.331327	-	-	-	-	-
BP029435.1	159	0	2	0.01	4.26291	8.73569	Up	0.241076	0.531527	-	-	-	-	-
BP023645.1	1041	0	13	0.01	4.23219	8.72526	Up	0.000103027	0.000867006	K11975|1|2e-27|121|smo:SELMODRAFT_48577|E3 ubiquitin-protein ligase RNF144 [EC:6.3.2.19];K11971|2|2e-18|91.3|cre:CHLREDRAFT_116192|E3 ubiquitin-protein ligase RNF14 [EC:6.3.2.19]	-	GO:0046872//metal ion binding	-	gi|224144459|ref|XP_002336150.1|/8.55603e-97/predicted protein [Populus trichocarpa]
BP004912.1	321	0	4	0.01	4.22307	8.72215	Up	0.0588264	0.199263	-	-	-	-	-
BP032209.1	162	0	2	0.01	4.18396	8.70873	Up	0.241076	0.519455	-	-	-	-	-
BP026239.1	165	0	2	0.01	4.10789	8.68225	Up	0.241076	0.511127	-	-	-	-	-
BP025033.1	414	0	5	0.01	4.09301	8.67702	Up	0.029059	0.11529	K03105|1|4e-56|214|pop:POPTR_733122|signal recognition particle subunit SRP19	GO:0030529//ribonucleoprotein complex	GO:0003723//RNA binding	GO:0006613//cotranslational protein targeting to membrane	gi|449459788|ref|XP_004147628.1|/3.91959e-55/PREDICTED: signal recognition particle 19 kDa protein-like [Cucumis sativus]
BP017693.1	258	0	3	0.01	3.94071	8.62231	Up	0.119087	0.331496	-	-	-	-	gi|224105989|ref|XP_002314005.1|/1.78645e-15/predicted protein [Populus trichocarpa]
BP014779.1	1206	0	14	0.01	3.93417	8.61992	Up	5.0893e-05	0.000461953	K13114|1|6e-06|50.4|sbi:SORBI_01g010910|pinin;K11498|2|7e-06|50.1|gmx:100813718|centromeric protein E	GO:0016020//membrane	-	-	gi|462397506|gb|EMJ03174.1|/1.29931e-171/hypothetical protein PRUPE_ppa004791mg [Prunus persica]
BP006178.1	261	0	3	0.01	3.89541	8.60563	Up	0.119087	0.329604	-	-	-	-	-
BP013666.1	438	0	5	0.01	3.86873	8.59572	Up	0.029059	0.115606	-	-	-	-	gi|356565405|ref|XP_003550931.1|/4.20719e-49/PREDICTED: uncharacterized protein LOC100816575 [Glycine max]
BP025660.1	351	0	4	0.01	3.86212	8.59325	Up	0.0588264	0.1984	K14489|1|1e-09|59.3|vvi:100263145|arabidopsis histidine kinase 2/3/4 (cytokinin receptor) [EC:2.7.13.3]	GO:0031410//cytoplasmic vesicle	GO:0003824//catalytic activity	-	gi|224061367|ref|XP_002300444.1|/2.83916e-45/predicted protein [Populus trichocarpa]
BP007327.1	618	0	7	0.01	3.83868	8.58447	Up	0.00709086	0.0365015	-	GO:0031410//cytoplasmic vesicle	-	-	gi|255550177|ref|XP_002516139.1|/1.14621e-84/conserved hypothetical protein [Ricinus communis]
BP030381.1	177	0	2	0.01	3.82939	8.58097	Up	0.241076	0.51068	-	-	-	-	-
BP003621.1	1158	0	13	0.01	3.80459	8.5716	Up	0.000103027	0.000866672	K09838|1|7e-14|76.6|aly:ARALYDRAFT_496897|zeaxanthin epoxidase [EC:1.14.13.90]	-	-	-	gi|462395279|gb|EMJ01078.1|/4.2352e-148/hypothetical protein PRUPE_ppa006387mg [Prunus persica]
BP010324.1	180	0	2	0.01	3.76557	8.55672	Up	0.241076	0.52737	-	-	-	-	-
BP010106.1	270	0	3	0.01	3.76557	8.55672	Up	0.119087	0.329103	-	-	-	-	-
BP035518.1	543	0	6	0.01	3.74476	8.54873	Up	0.0143546	0.0655158	-	-	-	GO:0048513//organ development;GO:0010087//phloem or xylem histogenesis;GO:0012501//programmed cell death	gi|359477005|ref|XP_002264894.2|/7.26193e-52/PREDICTED: NAC domain-containing protein 68-like [Vitis vinifera]
BP003626.1	453	0	5	0.01	3.74063	8.54714	Up	0.029059	0.11569	-	GO:0043231//intracellular membrane-bounded organelle	-	-	gi|462395895|gb|EMJ01694.1|/2.03929e-41/hypothetical protein PRUPE_ppa012877mg [Prunus persica]
BP026903.1	366	0	4	0.01	3.70384	8.53288	Up	0.0588264	0.199077	-	-	-	-	gi|255548568|ref|XP_002515340.1|/1.03391e-18/conserved hypothetical protein [Ricinus communis]
BP023207.3	459	0	5	0.01	3.69173	8.52815	Up	0.029059	0.115102	-	-	-	-	-
BP014643.1	192	0	2	0.01	3.53022	8.46361	Up	0.241076	0.522862	-	-	-	-	gi|147834026|emb|CAN70998.1|/5.18699e-10/hypothetical protein VITISV_023635 [Vitis vinifera]
BP010860.1	486	0	5	0.01	3.48664	8.44569	Up	0.029059	0.115563	-	-	-	-	-
BP028429.1	486	0	5	0.01	3.48664	8.44569	Up	0.029059	0.115416	-	-	-	-	gi|255573595|ref|XP_002527720.1|/4.6034e-11/conserved hypothetical protein [Ricinus communis]
BP021900.1	201	0	2	0.01	3.37215	8.39752	Up	0.241076	0.523695	K06041|1|1e-24|108|vvi:100249789|arabinose-5-phosphate isomerase [EC:5.3.1.13]	-	GO:0030246//carbohydrate binding;GO:0016861//intramolecular oxidoreductase activity, interconverting aldoses and ketoses	GO:0044238//primary metabolic process	gi|470107235|ref|XP_004289954.1|/8.16881e-24/PREDICTED: probable arabinose 5-phosphate isomerase-like [Fragaria vesca subsp. vesca]
BP019839.1	204	0	2	0.01	3.32256	8.37615	Up	0.241076	0.524635	-	-	-	-	gi|224077550|ref|XP_002305298.1|/9.00439e-23/predicted protein [Populus trichocarpa]
BP029136.1	309	0	3	0.01	3.2903	8.36208	Up	0.119087	0.332812	-	-	-	-	gi|255587344|ref|XP_002534237.1|/2.45728e-12/conserved hypothetical protein [Ricinus communis]
BP015035.1	210	0	2	0.01	3.22763	8.33433	Up	0.241076	0.525894	K00121|1|3e-07|51.6|ath:AT5G42250|S-(hydroxymethyl)glutathione dehydrogenase / alcohol dehydrogenase [EC:1.1.1.284 1.1.1.1]	-	-	-	gi|460415564|ref|XP_004253128.1|/3.41674e-06/PREDICTED: alcohol dehydrogenase-like 7-like [Solanum lycopersicum]
BP016769.1	210	0	2	0.01	3.22763	8.33433	Up	0.241076	0.524479	-	-	-	-	-
BP034403.1	210	0	2	0.01	3.22763	8.33433	Up	0.241076	0.52198	-	-	-	-	-
BP034785.1	531	0	5	0.01	3.19116	8.31794	Up	0.029059	0.115332	-	-	GO:0003824//catalytic activity	-	gi|462414954|gb|EMJ19691.1|/9.6515e-70/hypothetical protein PRUPE_ppa012156mg [Prunus persica]
BP004335.1	213	0	2	0.01	3.18217	8.31387	Up	0.241076	0.530829	-	-	-	-	-
BP002809.1	213	0	2	0.01	3.18217	8.31387	Up	0.241076	0.523435	-	-	GO:0043169//cation binding	GO:0006812//cation transport	gi|124360895|gb|ABN08867.1|/3.28402e-17/Heavy metal transport/detoxification protein [Medicago truncatula]
BP007855.1	213	0	2	0.01	3.18217	8.31387	Up	0.241076	0.518584	-	-	-	-	-
BP035030.1	321	0	3	0.01	3.1673	8.30711	Up	0.119087	0.331538	-	-	-	-	gi|147857520|emb|CAN83912.1|/7.53615e-14/hypothetical protein VITISV_000582 [Vitis vinifera]
BP026967.1	216	0	2	0.01	3.13797	8.29369	Up	0.241076	0.5167	-	-	-	-	gi|462403475|gb|EMJ09032.1|/4.42491e-14/hypothetical protein PRUPE_ppa023365mg [Prunus persica]
BP006110.1	324	0	3	0.01	3.13797	8.29369	Up	0.119087	0.329646	-	GO:0030312//external encapsulating structure	GO:0004553//hydrolase activity, hydrolyzing O-glycosyl compounds;GO:0043167//ion binding	GO:0044238//primary metabolic process	gi|255537920|ref|XP_002510025.1|/8.81039e-39/hydrolase, hydrolyzing O-glycosyl compounds, putative [Ricinus communis]
BP010950.1	432	0	4	0.01	3.13797	8.29369	Up	0.0588264	0.198339	K10760|1|5e-10|61.2|vvi:100247527|adenylate isopentenyltransferase (cytokinin synthase)	-	-	-	gi|147776306|emb|CAN76473.1|/1.74867e-27/hypothetical protein VITISV_016007 [Vitis vinifera]
BP027969.1	984	0	9	0.01	3.0997	8.27599	Up	0.00173028	0.0108433	K03978|1|1e-110|397|pop:POPTR_867910|GTP-binding protein	GO:0043231//intracellular membrane-bounded organelle	-	-	gi|225430037|ref|XP_002284246.1|/1.2433e-110/PREDICTED: GTP-binding protein At2g22870 [Vitis vinifera]
BP033541.1	438	0	4	0.01	3.09499	8.27379	Up	0.0588264	0.199542	-	GO:0043234//protein complex;GO:0009532//plastid stroma	-	GO:0043623//cellular protein complex assembly	gi|359488522|ref|XP_002280011.2|/4.36387e-38/PREDICTED: uncharacterized protein LOC100249838 [Vitis vinifera]
BP029642.1	222	0	2	0.01	3.05316	8.25416	Up	0.241076	0.529334	-	-	GO:0004091//carboxylesterase activity	GO:0009639//response to red or far red light	gi|388493414|gb|AFK34773.1|/4.23987e-25/unknown [Lotus japonicus]
BP023761.1	222	0	2	0.01	3.05316	8.25416	Up	0.241076	0.519814	-	-	-	-	gi|388503898|gb|AFK40015.1|/1.515e-06/unknown [Medicago truncatula]
BP016749.1	222	0	2	0.01	3.05316	8.25416	Up	0.241076	0.518023	K01205|1|7e-14|73.6|vvi:100246821|alpha-N-acetylglucosaminidase [EC:3.2.1.50]	-	GO:0016798//hydrolase activity, acting on glycosyl bonds	-	gi|297733843|emb|CBI15090.3|/1.08321e-12/unnamed protein product [Vitis vinifera]
BP020617.1	225	0	2	0.01	3.01245	8.2348	Up	0.241076	0.515283	-	-	-	-	-
BP025159.1	342	0	3	0.01	2.97282	8.21569	Up	0.119087	0.33019	K00053|1|4e-09|57.8|zma:100193695|ketol-acid reductoisomerase [EC:1.1.1.86]	GO:0015630//microtubule cytoskeleton;GO:0044430//cytoskeletal part	-	-	gi|224112407|ref|XP_002316177.1|/2.52509e-25/tubulin gamma complex-associated protein [Populus trichocarpa]
BP003250.1	228	0	2	0.01	2.97282	8.21569	Up	0.241076	0.515636	-	-	-	-	-
BP012695.1	234	0	2	0.01	2.89659	8.17821	Up	0.241076	0.522395	-	-	-	-	gi|224129628|ref|XP_002320633.1|/4.82136e-16/predicted protein [Populus trichocarpa]
BP024047.2	468	0	4	0.01	2.89659	8.17821	Up	0.0588264	0.199016	-	-	-	-	gi|462402643|gb|EMJ08200.1|/2.08091e-15/hypothetical protein PRUPE_ppb021895mg [Prunus persica]
BP013299.1	588	0	5	0.01	2.88181	8.17083	Up	0.029059	0.115669	K09338|1|7e-28|121|aly:ARALYDRAFT_486694|homeobox-leucine zipper protein	-	-	GO:0009987//cellular process;GO:0042221//response to chemical stimulus	gi|462414675|gb|EMJ19412.1|/3.4827e-32/hypothetical protein PRUPE_ppa010647mg [Prunus persica]
BP010295.1	588	0	5	0.01	2.88181	8.17083	Up	0.029059	0.115248	K08272|1|3e-80|295|pop:POPTR_1089286|calcium binding protein 39;K02936|3|2e-75|279|rcu:RCOM_0678580|large subunit ribosomal protein L7Ae	GO:0032991//macromolecular complex	-	GO:0022613//ribonucleoprotein complex biogenesis	gi|224110494|ref|XP_002315537.1|/3.79737e-79/predicted protein [Populus trichocarpa]
BP031569.1	471	0	4	0.01	2.87814	8.16899	Up	0.0588264	0.199604	-	GO:0044464//cell part	-	-	gi|460401891|ref|XP_004246449.1|/1.93691e-56/PREDICTED: CASP-like protein At3g53850-like [Solanum lycopersicum]
BP035931.1	471	0	4	0.01	2.87814	8.16899	Up	0.0588264	0.198094	K07213|1|5e-11|65.1|bdi:100823139|copper chaperone	GO:0016020//membrane	GO:0043169//cation binding	GO:0006812//cation transport;GO:0009408//response to heat	gi|224080626|ref|XP_002306185.1|/2.20585e-68/predicted protein [Populus trichocarpa]
BP022967.1	237	0	2	0.01	2.85992	8.15983	Up	0.241076	0.526526	K00360|1|3e-13|71.6|ppp:PHYPADRAFT_184973|nitrate reductase (NADH) [EC:1.7.1.1];K13076|4|2e-10|62.0|olu:OSTLU_15110|delta8-fatty-acid desaturase [EC:1.14.19.4]	-	GO:0005506//iron ion binding	-	gi|297743184|emb|CBI36051.3|/4.4674e-38/unnamed protein product [Vitis vinifera]
BP026761.1	237	0	2	0.01	2.85992	8.15983	Up	0.241076	0.521618	-	-	-	-	-
BP026388.1	237	0	2	0.01	2.85992	8.15983	Up	0.241076	0.510829	-	GO:0044464//cell part	GO:0046914//transition metal ion binding	-	gi|356528284|ref|XP_003532734.1|/3.92272e-26/PREDICTED: uncharacterized protein LOC100820280 [Glycine max]
BP006587.1	240	0	2	0.01	2.82418	8.14169	Up	0.241076	0.518176	-	-	-	-	-
BP027817.1	246	0	2	0.01	2.75529	8.10606	Up	0.241076	0.529654	-	-	-	-	gi|147825289|emb|CAN59708.1|/1.53521e-06/hypothetical protein VITISV_040315 [Vitis vinifera]
BP004243.1	246	0	2	0.01	2.75529	8.10606	Up	0.241076	0.519147	K02945|1|2e-11|65.5|rcu:RCOM_0296330|small subunit ribosomal protein S1	-	GO:0003676//nucleic acid binding	-	gi|255572295|ref|XP_002527086.1|/2.9892e-10/conserved hypothetical protein [Ricinus communis]
BP005081.1	621	0	5	0.01	2.72867	8.09206	Up	0.029059	0.115311	-	-	-	-	-
BP020025.1	501	0	4	0.01	2.7058	8.07991	Up	0.0588264	0.198923	-	-	-	-	gi|115479253|ref|NP_001063220.1|/1.23036e-09/Os09g0425300 [Oryza sativa Japonica Group]
BP012538.1	879	0	7	0.01	2.69887	8.07621	Up	0.00709086	0.0365273	K07213|1|5e-06|50.1|gmx:547569|copper chaperone	-	-	GO:0030001//metal ion transport	gi|470144532|ref|XP_004307908.1|/3.05205e-78/PREDICTED: uncharacterized protein LOC101311046 [Fragaria vesca subsp. vesca]
BP035800.1	252	0	2	0.01	2.68969	8.0713	Up	0.241076	0.531151	K06268|1|2e-18|89.0|pop:POPTR_707736|protein phosphatase 3, regulatory subunit	-	GO:0046872//metal ion binding	-	gi|462420625|gb|EMJ24888.1|/5.40069e-20/hypothetical protein PRUPE_ppa010315mg [Prunus persica]
BP017597.1	252	0	2	0.01	2.68969	8.0713	Up	0.241076	0.514376	-	-	-	-	-
BP002695.1	255	0	2	0.01	2.65805	8.05422	Up	0.241076	0.528589	-	-	-	-	gi|224091619|ref|XP_002334943.1|/2.26183e-18/predicted protein [Populus trichocarpa]
BP020366.1	255	0	2	0.01	2.65805	8.05422	Up	0.241076	0.514577	-	-	GO:0004866//endopeptidase inhibitor activity	GO:0006950//response to stress	gi|462418063|gb|EMJ22564.1|/1.56637e-19/hypothetical protein PRUPE_ppa024500mg [Prunus persica]
BP025674.1	258	0	2	0.01	2.62714	8.03735	Up	0.241076	0.522188	-	GO:0016020//membrane;GO:0031410//cytoplasmic vesicle	-	-	gi|356501737|ref|XP_003519680.1|/3.72498e-13/PREDICTED: uncharacterized protein LOC100803585 [Glycine max]
BP011395.1	387	0	3	0.01	2.62714	8.03735	Up	0.119087	0.329437	K11548|1|2e-40|161|vvi:100268045|kinetochore protein Nuf2	GO:0044427//chromosomal part;GO:0031090//organelle membrane	-	GO:0000087//M phase of mitotic cell cycle	gi|225430476|ref|XP_002283312.1|/3.01441e-39/PREDICTED: probable kinetochore protein NUF2 [Vitis vinifera]
BP005608.1	519	0	4	0.01	2.61195	8.02899	Up	0.0588264	0.20007	-	-	-	-	-
BP000529.1	519	0	4	0.01	2.61195	8.02899	Up	0.0588264	0.199666	-	-	-	-	gi|462411912|gb|EMJ16961.1|/2.09365e-42/hypothetical protein PRUPE_ppa009504mg [Prunus persica]
BP028077.1	519	0	4	0.01	2.61195	8.02899	Up	0.0588264	0.198985	-	-	-	-	gi|297735971|emb|CBI23945.3|/5.18081e-25/unnamed protein product [Vitis vinifera]
BP021659.1	264	0	2	0.01	2.56743	8.00418	Up	0.241076	0.522032	-	-	-	-	-
BP002370.1	795	0	6	0.01	2.55774	7.99873	Up	0.0143546	0.0654336	-	-	-	-	gi|224111758|ref|XP_002315967.1|/5.77316e-94/predicted protein [Populus trichocarpa]
BP013386.1	270	0	2	0.01	2.51038	7.97176	Up	0.241076	0.521566	-	-	-	-	gi|359472616|ref|XP_003631176.1|/8.48256e-21/PREDICTED: LOW QUALITY PROTEIN: MLP-like protein 28-like [Vitis vinifera]
BP018466.1	408	0	3	0.01	2.49192	7.96111	Up	0.119087	0.329228	K14416|1|3e-24|108|aly:ARALYDRAFT_325603|elongation factor 1 alpha-like protein	-	GO:0005488//binding	GO:0009725//response to hormone stimulus;GO:0009908//flower development	gi|224115672|ref|XP_002332114.1|/3.72202e-29/predicted protein [Populus trichocarpa]
BP011098.1	273	0	2	0.01	2.48279	7.95582	Up	0.241076	0.526842	K14488|1|5e-35|143|vvi:100261630|SAUR family protein	-	-	-	gi|225430947|ref|XP_002271427.1|/8.70926e-34/PREDICTED: auxin-induced protein 15A [Vitis vinifera]
BP005572.1	555	0	4	0.01	2.44253	7.93223	Up	0.0588264	0.198585	-	-	-	-	gi|449517551|ref|XP_004165809.1|/3.2342e-58/PREDICTED: uncharacterized GPI-anchored protein At1g27950-like [Cucumis sativus]
BP037221.1	417	0	3	0.01	2.43814	7.92964	Up	0.119087	0.332983	-	-	-	-	-
BP027761.1	1530	0	11	0.01	2.43654	7.92869	Up	0.000422214	0.00311465	K09754|1|0.0|895|pop:POPTR_685839|coumaroylquinate(coumaroylshikimate) 3'-monooxygenase [EC:1.14.13.36]	GO:0031224//intrinsic to membrane	GO:0016709//oxidoreductase activity, acting on paired donors, with incorporation or reduction of molecular oxygen, NAD(P)H as one donor, and incorporation of one atom of oxygen;GO:0005506//iron ion binding	GO:0008152//metabolic process	gi|429326400|gb|AFZ78540.1|/0/p-coumarate 3-hydroxylase [Populus tomentosa]
BP034987.1	561	0	4	0.01	2.41641	7.91672	Up	0.0588264	0.198861	K11267|1|5e-06|48.9|osa:4340775|sister chromatid cohesion protein PDS5	-	-	-	gi|224136426|ref|XP_002326857.1|/4.38875e-26/predicted protein [Populus trichocarpa]
BP002646.1	843	0	6	0.01	2.41211	7.91415	Up	0.0143546	0.0654473	-	-	-	-	gi|225468733|ref|XP_002273769.1|/2.10999e-97/PREDICTED: uncharacterized protein LOC100248988 [Vitis vinifera]
BP017566.1	282	0	2	0.01	2.40355	7.90903	Up	0.241076	0.529281	K05356|1|1e-12|69.7|sbi:SORBI_0011s005450|all-trans-nonaprenyl-diphosphate synthase [EC:2.5.1.84 2.5.1.85]	-	-	-	gi|147773547|emb|CAN61143.1|/7.30125e-33/hypothetical protein VITISV_004318 [Vitis vinifera]
BP028421.1	282	0	2	0.01	2.40355	7.90903	Up	0.241076	0.521256	-	GO:0019866//organelle inner membrane;GO:0005758//mitochondrial intermembrane space	GO:0043169//cation binding;GO:0008320//protein transmembrane transporter activity	GO:0006612//protein targeting to membrane	gi|449440032|ref|XP_004137789.1|/1.32752e-42/PREDICTED: mitochondrial import inner membrane translocase subunit Tim9-like [Cucumis sativus]
BP028205.1	285	0	2	0.01	2.37825	7.89376	Up	0.241076	0.530455	K13448|1|1e-07|53.1|osa:4325762|calcium-binding protein CML	-	-	-	gi|147772450|emb|CAN63002.1|/2.68473e-19/hypothetical protein VITISV_004362 [Vitis vinifera]
BP024603.1	2295	0	16	0.01	2.36271	7.8843	Up	1.24187e-05	0.00012663	K04733|1|7e-60|230|smo:SELMODRAFT_159261|interleukin-1 receptor-associated kinase 4 [EC:2.7.11.1]	-	GO:0005488//binding;GO:0004672//protein kinase activity	-	gi|225456209|ref|XP_002282887.1|/0/PREDICTED: wall-associated receptor kinase 2-like isoform 3 [Vitis vinifera]
BP006650.1	288	0	2	0.01	2.35348	7.87865	Up	0.241076	0.530027	-	-	GO:0016757//transferase activity, transferring glycosyl groups	GO:0005975//carbohydrate metabolic process	gi|224137840|ref|XP_002326453.1|/2.18905e-21/predicted protein [Populus trichocarpa]
BP036727.2	288	0	2	0.01	2.35348	7.87865	Up	0.241076	0.525159	-	-	-	-	-
BP011371.1	288	0	2	0.01	2.35348	7.87865	Up	0.241076	0.517513	-	-	-	-	-
BP016525.1	582	0	4	0.01	2.32922	7.8637	Up	0.0588264	0.199914	K14484|1|3e-59|225|ath:AT1G04240|auxin-responsive protein IAA	GO:0043231//intracellular membrane-bounded organelle	GO:0005515//protein binding	GO:0009755//hormone-mediated signaling pathway	gi|224107927|ref|XP_002314656.1|/8.26188e-71/predicted protein [Populus trichocarpa]
BP025001.1	291	0	2	0.01	2.32922	7.8637	Up	0.241076	0.521773	-	-	-	-	-
BP028209.1	294	0	2	0.01	2.30545	7.8489	Up	0.241076	0.510928	-	-	-	-	gi|462421199|gb|EMJ25462.1|/8.00399e-16/hypothetical protein PRUPE_ppa018514mg [Prunus persica]
BP012541.1	1332	0	9	0.01	2.28987	7.83912	Up	0.00173028	0.0108371	-	-	-	-	gi|449483232|ref|XP_004156529.1|/2.45787e-49/PREDICTED: NAC domain-containing protein 74-like [Cucumis sativus]
BP017994.1	1188	0	8	0.01	2.28216	7.83426	Up	0.00350274	0.019889	-	-	-	-	gi|255563808|ref|XP_002522905.1|/7.55546e-124/hypothetical protein RCOM_0864030 [Ricinus communis]
BP004727.1	297	0	2	0.01	2.28216	7.83426	Up	0.241076	0.514476	-	GO:0016020//membrane	-	-	gi|462395379|gb|EMJ01178.1|/4.23003e-17/hypothetical protein PRUPE_ppa025334mg, partial [Prunus persica]
BP003624.3	447	0	3	0.01	2.2745	7.82941	Up	0.119087	0.32902	-	GO:0044464//cell part	-	GO:0048193//Golgi vesicle transport	gi|462396780|gb|EMJ02579.1|/3.88374e-50/hypothetical protein PRUPE_ppa012181mg [Prunus persica]
BP028872.1	447	0	3	0.01	2.2745	7.82941	Up	0.119087	0.328812	-	-	-	-	gi|357455843|ref|XP_003598202.1|/1.183e-06/60S ribosomal protein L23 [Medicago truncatula]
BP018463.1	150	0	1	0.01	2.25934	7.81976	Up	0.48803	0.764377	-	-	-	-	-
BP035587.1	300	0	2	0.01	2.25934	7.81976	Up	0.241076	0.518891	-	-	-	-	gi|359496918|ref|XP_003635371.1|/1.71885e-13/PREDICTED: uncharacterized protein LOC100853190 [Vitis vinifera]
BP035721.1	753	0	5	0.01	2.25034	7.814	Up	0.029059	0.115859	-	-	GO:0016798//hydrolase activity, acting on glycosyl bonds;GO:0043167//ion binding	GO:0044238//primary metabolic process	gi|118488294|gb|ABK95966.1|/7.46813e-117/unknown [Populus trichocarpa]
BP023738.1	603	0	4	0.01	2.2481	7.81256	Up	0.0588264	0.200133	-	-	-	-	gi|470103378|ref|XP_004288116.1|/1.70187e-13/PREDICTED: uncharacterized protein LOC101295653 [Fragaria vesca subsp. vesca]
BP022851.1	303	0	2	0.01	2.23697	7.8054	Up	0.241076	0.520483	-	GO:0016020//membrane	GO:0015197//peptide transporter activity	-	gi|297737927|emb|CBI27128.3|/4.06812e-23/unnamed protein product [Vitis vinifera]
BP022498.1	153	0	1	0.01	2.21504	7.79119	Up	0.48803	0.769347	-	-	-	-	-
BP026720.1	153	0	1	0.01	2.21504	7.79119	Up	0.48803	0.767683	-	-	-	-	-
BP024161.1	306	0	2	0.01	2.21504	7.79119	Up	0.241076	0.514275	-	-	-	-	gi|147769086|emb|CAN60765.1|/3.68425e-08/hypothetical protein VITISV_011927 [Vitis vinifera]
BP030185.1	765	0	5	0.01	2.21504	7.79119	Up	0.029059	0.115165	K05278|1|9e-37|151|zma:100272992|flavonol synthase [EC:1.14.11.23];K06892|2|2e-36|150|pop:POPTR_550478|;K04124|5|3e-32|136|pop:POPTR_548646|gibberellin 3-beta-dioxygenase [EC:1.14.11.15]	-	GO:0016706//oxidoreductase activity, acting on paired donors, with incorporation or reduction of molecular oxygen, 2-oxoglutarate as one donor, and incorporation of one atom each of oxygen into both donors;GO:0016701//oxidoreductase activity, acting on single donors with incorporation of molecular oxygen	GO:0051553	gi|225462507|ref|XP_002269087.1|/7.7355e-101/PREDICTED: protein SRG1 [Vitis vinifera]
BP023406.1	309	0	2	0.01	2.19353	7.77711	Up	0.241076	0.520844	-	-	-	-	gi|218187467|gb|EEC69894.1|/4.32746e-17/hypothetical protein OsI_00297 [Oryza sativa Indica Group]
BP002831.1	312	0	2	0.01	2.17244	7.76317	Up	0.241076	0.515485	-	-	-	-	gi|449450304|ref|XP_004142903.1|/3.24702e-18/PREDICTED: uncharacterized protein KIAA0930 homolog [Cucumis sativus]
BP006514.1	315	0	2	0.01	2.15175	7.74937	Up	0.241076	0.525842	-	-	-	-	-
BP001837.1	318	0	2	0.01	2.13145	7.73569	Up	0.241076	0.530562	-	-	-	-	-
BP014954.1	477	0	3	0.01	2.13145	7.73569	Up	0.119087	0.328936	-	GO:0009536//plastid	-	-	gi|470125447|ref|XP_004298713.1|/1.8376e-49/PREDICTED: ycf49-like protein-like [Fragaria vesca subsp. vesca]
BP006658.1	480	0	3	0.01	2.11813	7.72665	Up	0.119087	0.32952	K15382|1|1e-59|226|vvi:100255033|solute carrier family 50 (sugar transporter)	GO:0016021//integral to membrane	GO:0015144//carbohydrate transmembrane transporter activity	GO:0071702	gi|225431745|ref|XP_002269234.1|/1.29784e-58/PREDICTED: bidirectional sugar transporter SWEET17 [Vitis vinifera]
BP004549.1	321	0	2	0.01	2.11153	7.72215	Up	0.241076	0.526052	K03104|1|2e-35|145|mtr:MTR_040s0033|signal recognition particle subunit SRP14	GO:0048500//signal recognition particle	GO:0003723//RNA binding;GO:0005048//signal sequence binding	GO:0006448//regulation of translational elongation;GO:0006613//cotranslational protein targeting to membrane	gi|388498074|gb|AFK37103.1|/2.25334e-34/unknown [Lotus japonicus]
BP008502.1	321	0	2	0.01	2.11153	7.72215	Up	0.241076	0.51884	-	-	-	-	gi|296090016|emb|CBI39835.3|/1.05158e-15/unnamed protein product [Vitis vinifera]
BP016126.1	162	0	1	0.01	2.09198	7.70873	Up	0.48803	0.776981	-	-	-	-	-
BP028300.1	324	0	2	0.01	2.09198	7.70873	Up	0.241076	0.524269	K05287|1|7e-17|83.6|pop:POPTR_817587|phosphatidylinositol glycan, class F [EC:2.7.-.-]	-	-	-	gi|462412082|gb|EMJ17131.1|/9.47882e-17/hypothetical protein PRUPE_ppa011066mg [Prunus persica]
BP008953.1	162	0	1	0.01	2.09198	7.70873	Up	0.48803	0.751433	-	-	-	-	-
BP028325.1	162	0	1	0.01	2.09198	7.70873	Up	0.48803	0.737537	-	-	-	-	-
BP020588.1	327	0	2	0.01	2.07279	7.69543	Up	0.241076	0.525369	-	-	-	-	-
BP025404.1	327	0	2	0.01	2.07279	7.69543	Up	0.241076	0.515535	-	-	-	-	-
BP028648.1	654	0	4	0.01	2.07279	7.69543	Up	0.0588264	0.198217	K11273|1|3e-45|179|mtr:MTR_4g012900|chromosome transmission fidelity protein 1 [EC:3.6.4.13]	-	-	-	gi|462412750|gb|EMJ17799.1|/1.58298e-58/hypothetical protein PRUPE_ppa026802mg [Prunus persica]
BP004984.1	825	0	5	0.01	2.05395	7.68225	Up	0.029059	0.115627	-	-	-	-	gi|359489732|ref|XP_002278370.2|/1.29524e-35/PREDICTED: protein KIAA0664 homolog [Vitis vinifera]
BP017529.1	165	0	1	0.01	2.05395	7.68225	Up	0.48803	0.750004	-	-	-	-	-
BP016586.1	165	0	1	0.01	2.05395	7.68225	Up	0.48803	0.749792	-	-	-	-	-
BP010920.1	663	0	4	0.01	2.04465	7.67571	Up	0.0588264	0.198708	K10756|1|2e-57|219|gmx:100818329|replication factor C subunit 3/5	GO:0043231//intracellular membrane-bounded organelle	GO:0003676//nucleic acid binding;GO:0016462//pyrophosphatase activity;GO:0032559	GO:0006259//DNA metabolic process;GO:0003006//developmental process involved in reproduction	gi|388499612|gb|AFK37872.1|/6.85432e-57/unknown [Lotus japonicus]
BP023857.2	333	0	2	0.01	2.03544	7.6692	Up	0.241076	0.523174	-	-	-	-	-
BP006549.1	333	0	2	0.01	2.03544	7.6692	Up	0.241076	0.514778	-	-	-	-	-
BP027382.1	501	0	3	0.01	2.02935	7.66487	Up	0.119087	0.328687	-	-	-	-	gi|147840919|emb|CAN64347.1|/3.64998e-09/hypothetical protein VITISV_000906 [Vitis vinifera]
BP011706.1	669	0	4	0.01	2.02631	7.66271	Up	0.0588264	0.198155	-	GO:0005576//extracellular region;GO:0044464//cell part	GO:0046914//transition metal ion binding;GO:0004871//signal transducer activity;GO:0016209//antioxidant activity;GO:0016623	GO:0008152//metabolic process	gi|462398075|gb|EMJ03743.1|/1.03009e-100/hypothetical protein PRUPE_ppa011144mg [Prunus persica]
BP006817.1	1005	0	6	0.01	2.02329	7.66056	Up	0.0143546	0.0653381	K05282|1|4e-38|156|aly:ARALYDRAFT_492287|gibberellin 20-oxidase [EC:1.14.11.12];K06892|4|1e-36|152|pop:POPTR_550478|	-	GO:0045543	GO:0016101//diterpenoid metabolic process	gi|462409230|gb|EMJ14564.1|/1.04244e-144/hypothetical protein PRUPE_ppa026799mg [Prunus persica]
BP005951.1	336	0	2	0.01	2.01727	7.65626	Up	0.241076	0.525631	-	-	-	-	gi|255550040|ref|XP_002516071.1|/2.37983e-23/conserved hypothetical protein [Ricinus communis]
BP006225.1	168	0	1	0.01	2.01727	7.65626	Up	0.48803	0.749476	-	-	GO:0003824//catalytic activity	-	gi|470125740|ref|XP_004298858.1|/2.88627e-21/PREDICTED: uncharacterized protein LOC101300344 [Fragaria vesca subsp. vesca]
BP033545.1	168	0	1	0.01	2.01727	7.65626	Up	0.48803	0.748002	-	-	-	-	-
BP020001.1	168	0	1	0.01	2.01727	7.65626	Up	0.48803	0.743199	-	-	-	-	-
BP004636.1	168	0	1	0.01	2.01727	7.65626	Up	0.48803	0.736976	-	-	-	-	-
BP023383.1	168	0	1	0.01	2.01727	7.65626	Up	0.48803	0.729554	-	-	-	-	-
BP034710.1	336	0	2	0.01	2.01727	7.65626	Up	0.241076	0.511475	K01183|1|8e-49|189|gmx:547572|chitinase [EC:3.2.1.14]	-	GO:0004553//hydrolase activity, hydrolyzing O-glycosyl compounds;GO:0030247//polysaccharide binding	GO:0006026	gi|89275293|gb|ABD66068.1|/5.08769e-50/chitinase [Momordica charantia]
BP027345.1	675	0	4	0.01	2.0083	7.64983	Up	0.0588264	0.199046	-	-	GO:0005488//binding	GO:0007049//cell cycle	gi|224129942|ref|XP_002320709.1|/4.12936e-97/predicted protein [Populus trichocarpa]
BP025633.1	1185	0	7	0.01	2.00195	7.64526	Up	0.00709086	0.0364842	K12126|1|8e-23|106|ath:AT1G09530|phytochrome-interacting factor 3;K13422|3|7e-09|60.1|rcu:RCOM_0864470|transcription factor MYC2	GO:0005634//nucleus	-	GO:0009416//response to light stimulus	gi|297733906|emb|CBI15153.3|/1.87134e-90/unnamed protein product [Vitis vinifera]
BP000696.1	171	0	1	0.01	1.98188	7.63072	Up	0.48803	0.761644	-	-	-	-	-
BP035091.1	1026	0	6	0.01	1.98188	7.63072	Up	0.0143546	0.065379	K01785|1|1e-141|501|mtr:MTR_7g009930|aldose 1-epimerase [EC:5.1.3.3]	-	GO:0016853//isomerase activity	GO:0005975//carbohydrate metabolic process	gi|462412655|gb|EMJ17704.1|/4.51521e-151/hypothetical protein PRUPE_ppa024124mg [Prunus persica]
BP009624.1	171	0	1	0.01	1.98188	7.63072	Up	0.48803	0.719159	-	-	-	-	-
BP020112.1	516	0	3	0.01	1.97035	7.62231	Up	0.119087	0.333367	K05941|1|4e-66|248|ath:AT5G44070|glutathione gamma-glutamylcysteinyltransferase [EC:2.3.2.15]	GO:0044444//cytoplasmic part	GO:0046914//transition metal ion binding;GO:0019829//cation-transporting ATPase activity;GO:0016747//transferase activity, transferring acyl groups other than amino-acyl groups;GO:0016614//oxidoreductase activity, acting on CH-OH group of donors;GO:0016755	GO:0015698//inorganic anion transport;GO:0010038//response to metal ion;GO:0019762//glucosinolate catabolic process;GO:0002376//immune system process;GO:0055085//transmembrane transport;GO:0009699//phenylpropanoid biosynthetic process;GO:0043043//peptide biosynthetic process;GO:0052482	gi|449445620|ref|XP_004140570.1|/1.97389e-69/PREDICTED: glutathione gamma-glutamylcysteinyltransferase 3-like [Cucumis sativus]
BP011606.1	516	0	3	0.01	1.97035	7.62231	Up	0.119087	0.330358	-	GO:0009532//plastid stroma	GO:0046914//transition metal ion binding;GO:0051540	GO:0031163	gi|296085081|emb|CBI28496.3|/6.61687e-41/unnamed protein product [Vitis vinifera]
BP020128.1	690	0	4	0.01	1.96464	7.61812	Up	0.0588264	0.198646	-	-	GO:0003676//nucleic acid binding	-	gi|470107237|ref|XP_004289955.1|/6.20822e-72/PREDICTED: NAC domain-containing protein 21/22-like [Fragaria vesca subsp. vesca]
BP015913.1	345	0	2	0.01	1.96464	7.61812	Up	0.241076	0.516091	-	GO:0044444//cytoplasmic part	GO:0003824//catalytic activity	-	gi|388500992|gb|AFK38562.1|/9.84934e-38/unknown [Lotus japonicus]
BP032806.1	174	0	1	0.01	1.94771	7.60563	Up	0.48803	0.745697	-	-	-	-	-
BP013970.1	696	0	4	0.01	1.94771	7.60563	Up	0.0588264	0.19837	-	-	-	-	gi|356532341|ref|XP_003534732.1|/1.87391e-07/PREDICTED: F-box protein CPR30-like [Glycine max]
BP034997.2	525	0	3	0.01	1.93658	7.59737	Up	0.119087	0.329145	K11267|1|1e-07|54.3|osa:4340775|sister chromatid cohesion protein PDS5	-	-	-	gi|224136426|ref|XP_002326857.1|/2.17214e-34/predicted protein [Populus trichocarpa]
BP029703.1	177	0	1	0.01	1.9147	7.58097	Up	0.48803	0.782059	-	-	-	-	-
BP035751.1	354	0	2	0.01	1.9147	7.58097	Up	0.241076	0.520534	-	-	-	-	-
BP005585.1	354	0	2	0.01	1.9147	7.58097	Up	0.241076	0.514929	-	-	-	-	gi|225441529|ref|XP_002280711.1|/8.51847e-42/PREDICTED: disease resistance response protein 206 [Vitis vinifera]
BP002601.2	711	0	4	0.01	1.90662	7.57487	Up	0.0588264	0.199635	K00588|1|9e-76|281|vvi:100250567|caffeoyl-CoA O-methyltransferase [EC:2.1.1.104];K13067|5|2e-54|210|ath:AT1G67990|putative caffeoyl-CoA 3-O-methyltransferase [EC:2.1.1.-]	-	GO:0008168//methyltransferase activity	-	gi|470127561|ref|XP_004299737.1|/5.22285e-77/PREDICTED: putative caffeoyl-CoA O-methyltransferase At1g67980-like [Fragaria vesca subsp. vesca]
BP023516.1	357	0	2	0.01	1.89861	7.5688	Up	0.241076	0.524792	K13448|1|1e-21|99.4|rcu:RCOM_0910780|calcium-binding protein CML	-	-	-	gi|470132352|ref|XP_004302046.1|/1.04247e-23/PREDICTED: calmodulin-like protein 11-like isoform 1 [Fragaria vesca subsp. vesca]
BP023570.1	717	0	4	0.01	1.89066	7.56275	Up	0.0588264	0.199728	-	-	-	-	gi|225457703|ref|XP_002277140.1|/3.53898e-97/PREDICTED: uncharacterized protein LOC100263245 [Vitis vinifera]
BP007090.1	2514	0	14	0.01	1.88728	7.56016	Up	5.0893e-05	0.000461761	-	GO:0031224//intrinsic to membrane	GO:0015299//solute:hydrogen antiporter activity	GO:0006811//ion transport	gi|359477011|ref|XP_002262677.2|/0/PREDICTED: cation/H(+) antiporter 15-like [Vitis vinifera]
BP029981.1	360	0	2	0.01	1.88278	7.55672	Up	0.241076	0.52992	-	-	-	-	-
BP011106.1	180	0	1	0.01	1.88278	7.55672	Up	0.48803	0.757688	-	-	-	-	-
BP028340.1	360	0	2	0.01	1.88278	7.55672	Up	0.241076	0.520998	-	GO:0044464//cell part	-	-	gi|45477063|sp|P92544.1|M1130_ARATH/6.30252e-24/RecName: Full=Uncharacterized mitochondrial protein AtMg01130; AltName: Full=ORF106f
BP029655.1	543	0	3	0.01	1.87238	7.54873	Up	0.119087	0.331074	-	-	-	-	gi|470125424|ref|XP_004298702.1|/4.55914e-46/PREDICTED: uncharacterized protein At4g22758-like [Fragaria vesca subsp. vesca]
BP004080.1	543	0	3	0.01	1.87238	7.54873	Up	0.119087	0.3304	-	-	-	-	gi|224102859|ref|XP_002312831.1|/1.12296e-44/predicted protein [Populus trichocarpa]
BP008139.1	363	0	2	0.01	1.86722	7.54475	Up	0.241076	0.525264	-	-	-	-	-
BP016060.1	366	0	2	0.01	1.85192	7.53288	Up	0.241076	0.531044	-	-	-	-	-
BP035045.1	183	0	1	0.01	1.85192	7.53288	Up	0.48803	0.745436	-	-	-	-	-
BP008444.1	183	0	1	0.01	1.85192	7.53288	Up	0.48803	0.723704	-	-	-	-	-
BP001146.1	183	0	1	0.01	1.85192	7.53288	Up	0.48803	0.721644	-	-	-	-	-
BP010166.1	366	0	2	0.01	1.85192	7.53288	Up	0.241076	0.511525	-	-	-	-	-
BP029276.1	1110	0	6	0.01	1.8319	7.51719	Up	0.0143546	0.0655021	-	-	-	-	gi|462395682|gb|EMJ01481.1|/6.77067e-180/hypothetical protein PRUPE_ppa014643mg [Prunus persica]
BP030241.1	555	0	3	0.01	1.8319	7.51719	Up	0.119087	0.329395	-	-	-	-	gi|449517551|ref|XP_004165809.1|/7.20504e-58/PREDICTED: uncharacterized GPI-anchored protein At1g27950-like [Cucumis sativus]
BP020091.1	372	0	2	0.01	1.82205	7.50942	Up	0.241076	0.51503	-	-	-	-	gi|449459492|ref|XP_004147480.1|/1.0686e-07/PREDICTED: chloroplastic group IIA intron splicing facilitator CRS1, chloroplastic-like [Cucumis sativus]
BP029695.1	750	0	4	0.01	1.80747	7.49783	Up	0.0588264	0.198554	-	-	-	-	gi|297733873|emb|CBI15120.3|/6.42033e-36/unnamed protein product [Vitis vinifera]
BP030553.1	939	0	5	0.01	1.80458	7.49552	Up	0.029059	0.115711	K03124|1|2e-159|560|rcu:RCOM_1578680|transcription initiation factor TFIIB	GO:0043231//intracellular membrane-bounded organelle	GO:0008135//translation factor activity, nucleic acid binding;GO:0046914//transition metal ion binding	GO:0006351//transcription, DNA-dependent;GO:0006412//translation	gi|255544920|ref|XP_002513521.1|/1.95516e-158/transcription initiation factor iib, putative [Ricinus communis]
BP023714.1	564	0	3	0.01	1.80267	7.49399	Up	0.119087	0.330526	-	-	-	-	gi|462413425|gb|EMJ18474.1|/1.31315e-30/hypothetical protein PRUPE_ppa017460mg [Prunus persica]
BP010967.1	189	0	1	0.01	1.79313	7.48633	Up	0.48803	0.760067	-	-	GO:0003824//catalytic activity;GO:0046914//transition metal ion binding	GO:0008152//metabolic process	gi|225456961|ref|XP_002281802.1|/1.14107e-14/PREDICTED: trans-2-enoyl-CoA reductase, mitochondrial [Vitis vinifera]
BP006462.1	567	0	3	0.01	1.79313	7.48633	Up	0.119087	0.33061	-	-	-	-	gi|224072005|ref|XP_002303608.1|/2.35649e-19/predicted protein [Populus trichocarpa]
BP025469.1	189	0	1	0.01	1.79313	7.48633	Up	0.48803	0.732616	K02983|1|1e-22|102|mtr:MTR_4g100900|small subunit ribosomal protein S30e	GO:0043231//intracellular membrane-bounded organelle;GO:0015935//small ribosomal subunit	GO:0005198//structural molecule activity	GO:0010467//gene expression	gi|115466684|ref|NP_001056941.1|/2.25146e-21/Os06g0172600 [Oryza sativa Japonica Group]
BP016064.1	192	0	1	0.01	1.76511	7.46361	Up	0.48803	0.781485	-	-	-	-	-
BP004308.1	192	0	1	0.01	1.76511	7.46361	Up	0.48803	0.775623	-	-	-	-	gi|357152714|ref|XP_003576212.1|/7.75094e-06/PREDICTED: uncharacterized protein LOC100825235 [Brachypodium distachyon]
BP028712.1	576	0	3	0.01	1.76511	7.46361	Up	0.119087	0.333324	-	-	GO:0046914//transition metal ion binding	-	gi|462419349|gb|EMJ23612.1|/1.21611e-26/hypothetical protein PRUPE_ppa008184mg [Prunus persica]
BP002505.1	384	0	2	0.01	1.76511	7.46361	Up	0.241076	0.526948	-	-	-	-	-
BP005851.1	192	0	1	0.01	1.76511	7.46361	Up	0.48803	0.738765	-	-	-	-	-
BP027060.1	192	0	1	0.01	1.76511	7.46361	Up	0.48803	0.727312	K15281|1|3e-24|108|pop:POPTR_909659|solute carrier family 35	GO:0031224//intrinsic to membrane	-	GO:0071702	gi|470104802|ref|XP_004288783.1|/9.76613e-25/PREDICTED: UDP-sugar transporter UST74c-like [Fragaria vesca subsp. vesca]
BP031819.1	387	0	2	0.01	1.75143	7.45239	Up	0.241076	0.52002	K01304|1|4e-45|177|pop:POPTR_834444|pyroglutamyl-peptidase [EC:3.4.19.3]	-	GO:0003824//catalytic activity;GO:0005488//binding	GO:0019538//protein metabolic process	gi|255542992|ref|XP_002512559.1|/1.94936e-46/pyroglutamyl-peptidase I, putative [Ricinus communis]
BP027204.1	387	0	2	0.01	1.75143	7.45239	Up	0.241076	0.517972	-	-	-	-	-
BP006669.1	195	0	1	0.01	1.73795	7.44125	Up	0.48803	0.778913	-	-	-	-	-
BP032955.1	390	0	2	0.01	1.73795	7.44125	Up	0.241076	0.529814	-	-	-	-	gi|224128215|ref|XP_002320272.1|/4.99305e-13/predicted protein [Populus trichocarpa]
BP015386.1	195	0	1	0.01	1.73795	7.44125	Up	0.48803	0.772472	-	-	-	-	-
BP009986.1	390	0	2	0.01	1.73795	7.44125	Up	0.241076	0.526473	-	GO:0043231//intracellular membrane-bounded organelle	-	-	gi|462394447|gb|EMJ00246.1|/2.00378e-54/hypothetical protein PRUPE_ppa018256mg [Prunus persica]
BP014053.1	390	0	2	0.01	1.73795	7.44125	Up	0.241076	0.524426	-	-	-	-	-
BP010864.1	195	0	1	0.01	1.73795	7.44125	Up	0.48803	0.745175	-	-	-	-	-
BP018022.1	390	0	2	0.01	1.73795	7.44125	Up	0.241076	0.513422	-	-	-	-	-
BP014627.1	393	0	2	0.01	1.72469	7.43019	Up	0.241076	0.512422	K02151|1|7e-66|246|vvi:100267411|V-type H+-transporting ATPase subunit F [EC:3.6.3.14]	GO:0033176	GO:0015078//hydrogen ion transmembrane transporter activity;GO:0019829//cation-transporting ATPase activity	GO:0015988//energy coupled proton transmembrane transport, against electrochemical gradient	gi|225463325|ref|XP_002268061.1|/9.55261e-65/PREDICTED: V-type proton ATPase subunit F [Vitis vinifera]
BP034556.1	396	0	2	0.01	1.71162	7.41922	Up	0.241076	0.517259	-	-	-	-	gi|115472371|ref|NP_001059784.1|/1.3936e-15/Os07g0516500 [Oryza sativa Japonica Group]
BP008512.1	198	0	1	0.01	1.71162	7.41922	Up	0.48803	0.717221	-	-	-	-	gi|224061635|ref|XP_002300578.1|/6.73386e-10/predicted protein [Populus trichocarpa]
BP003091.1	198	0	1	0.01	1.71162	7.41922	Up	0.48803	0.710285	-	-	-	-	-
BP018498.1	399	0	2	0.01	1.69875	7.40833	Up	0.241076	0.517666	-	-	-	-	-
BP008381.1	201	0	1	0.01	1.68607	7.39752	Up	0.48803	0.762626	-	-	-	-	-
BP028968.1	201	0	1	0.01	1.68607	7.39752	Up	0.48803	0.711376	-	-	-	-	gi|356517663|ref|XP_003527506.1|/1.49563e-09/PREDICTED: uncharacterized protein LOC100800315 [Glycine max]
BP017041.1	402	0	2	0.01	1.68607	7.39752	Up	0.241076	0.511574	-	-	-	-	-
BP009948.1	606	0	3	0.01	1.67773	7.39036	Up	0.119087	0.331792	-	-	-	-	-
BP026787.1	810	0	4	0.01	1.67359	7.3868	Up	0.0588264	0.199697	-	-	-	-	gi|224111368|ref|XP_002315829.1|/4.35308e-113/predicted protein [Populus trichocarpa]
BP005795.1	405	0	2	0.01	1.67359	7.3868	Up	0.241076	0.515434	-	-	GO:0000166//nucleotide binding	GO:0006952//defense response;GO:0009987//cellular process	gi|224144411|ref|XP_002325281.1|/2.19019e-29/tir-nbs-lrr resistance protein [Populus trichocarpa]
BP021342.1	813	0	4	0.01	1.66741	7.38146	Up	0.0588264	0.198278	-	-	GO:0046914//transition metal ion binding	-	gi|462401361|gb|EMJ06918.1|/2.40486e-111/hypothetical protein PRUPE_ppa009982mg [Prunus persica]
BP024612.1	204	0	1	0.01	1.66128	7.37615	Up	0.48803	0.777605	-	-	-	-	-
BP026259.1	204	0	1	0.01	1.66128	7.37615	Up	0.48803	0.776811	-	-	-	-	-
BP002064.1	612	0	3	0.01	1.66128	7.37615	Up	0.119087	0.332727	-	-	-	-	-
BP009787.1	1632	0	8	0.01	1.66128	7.37615	Up	0.00350274	0.0199045	K04733|1|3e-58|224|smo:SELMODRAFT_159261|interleukin-1 receptor-associated kinase 4 [EC:2.7.11.1];K13430|4|5e-54|210|zma:100283091|serine/threonine-protein kinase PBS1 [EC:2.7.11.1]	-	GO:0004672//protein kinase activity	-	gi|147811956|emb|CAN74851.1|/6.00548e-173/hypothetical protein VITISV_019620 [Vitis vinifera]
BP011369.2	204	0	1	0.01	1.66128	7.37615	Up	0.48803	0.722378	-	-	-	-	gi|357477187|ref|XP_003608879.1|/9.04625e-07/hypothetical protein MTR_4g103970 [Medicago truncatula]
BP007759.1	612	0	3	0.01	1.66128	7.37615	Up	0.119087	0.328604	K08494|1|5e-77|285|ath:AT1G48240|novel plant SNARE	GO:0016020//membrane	-	-	gi|462419932|gb|EMJ24195.1|/7.75525e-86/hypothetical protein PRUPE_ppa010000mg [Prunus persica]
BP003438.2	615	0	3	0.01	1.65318	7.3691	Up	0.119087	0.332897	-	GO:0044464//cell part	-	-	gi|225465054|ref|XP_002265299.1|/1.99999e-81/PREDICTED: uncharacterized protein LOC100264983 [Vitis vinifera]
BP014544.1	411	0	2	0.01	1.64915	7.36558	Up	0.241076	0.529014	-	-	-	-	gi|224107165|ref|XP_002314394.1|/3.85515e-10/predicted protein [Populus trichocarpa]
BP023402.1	828	0	4	0.01	1.6372	7.35509	Up	0.0588264	0.199946	-	-	-	-	gi|225448962|ref|XP_002269306.1|/3.99685e-85/PREDICTED: uncharacterized protein LOC100258145 [Vitis vinifera]
BP035153.1	414	0	2	0.01	1.6372	7.35509	Up	0.241076	0.523487	-	GO:0009536//plastid	-	-	gi|224059560|ref|XP_002299907.1|/1.83343e-28/predicted protein [Populus trichocarpa]
BP031759.1	207	0	1	0.01	1.6372	7.35509	Up	0.48803	0.726915	-	-	-	-	gi|462412940|gb|EMJ17989.1|/1.80463e-31/hypothetical protein PRUPE_ppa023818mg [Prunus persica]
BP011226.1	621	0	3	0.01	1.6372	7.35509	Up	0.119087	0.329353	-	-	-	-	gi|462412876|gb|EMJ17925.1|/2.6251e-28/hypothetical protein PRUPE_ppa025721mg [Prunus persica]
BP034361.1	621	0	3	0.01	1.6372	7.35509	Up	0.119087	0.32877	-	-	-	-	-
BP008418.1	624	0	3	0.01	1.62933	7.34814	Up	0.119087	0.332301	K02717|1|2e-07|53.5|smo:SELMODRAFT_74043|photosystem II oxygen-evolving enhancer protein 2	GO:0043231//intracellular membrane-bounded organelle;GO:0009523//photosystem II	GO:0046872//metal ion binding	GO:0044237//cellular metabolic process	gi|225430097|ref|XP_002284586.1|/8.95714e-93/PREDICTED: psbP domain-containing protein 5, chloroplastic [Vitis vinifera]
BP011297.1	210	0	1	0.01	1.61381	7.33433	Up	0.48803	0.747687	-	-	-	-	-
BP028656.1	210	0	1	0.01	1.61381	7.33433	Up	0.48803	0.73312	-	-	-	-	gi|225445260|ref|XP_002281062.1|/2.06806e-11/PREDICTED: uncharacterized protein LOC100257802 [Vitis vinifera]
BP026249.1	420	0	2	0.01	1.61381	7.33433	Up	0.241076	0.516193	-	-	-	-	-
BP008769.1	423	0	2	0.01	1.60237	7.32406	Up	0.241076	0.530508	-	GO:0009526//plastid envelope;GO:0009534//chloroplast thylakoid	-	-	gi|388515949|gb|AFK46036.1|/2.96982e-50/unknown [Lotus japonicus]
BP030203.1	423	0	2	0.01	1.60237	7.32406	Up	0.241076	0.517819	-	-	GO:0003676//nucleic acid binding	GO:0006351//transcription, DNA-dependent	gi|225456487|ref|XP_002284609.1|/9.57577e-41/PREDICTED: centromere protein S [Vitis vinifera]
BP008583.1	1269	0	6	0.01	1.60237	7.32406	Up	0.0143546	0.0653927	-	-	-	-	gi|255543737|ref|XP_002512931.1|/6.742e-41/conserved hypothetical protein [Ricinus communis]
BP033293.1	423	0	2	0.01	1.60237	7.32406	Up	0.241076	0.511624	-	-	-	-	-
BP009720.1	636	0	3	0.01	1.59859	7.32066	Up	0.119087	0.329562	-	GO:0005743//mitochondrial inner membrane	GO:0008320//protein transmembrane transporter activity	GO:0015031//protein transport	gi|359487996|ref|XP_002284948.2|/4.05994e-96/PREDICTED: 39S ribosomal protein L45, mitochondrial-like [Vitis vinifera]
BP032030.1	1488	0	7	0.01	1.59429	7.31677	Up	0.00709086	0.0364928	K08900|1|6e-160|562|pop:POPTR_248199|mitochondrial chaperone BCS1	-	GO:0032559;GO:0016462//pyrophosphatase activity	-	gi|462405642|gb|EMJ11106.1|/0/hypothetical protein PRUPE_ppa004321mg [Prunus persica]
BP010133.1	426	0	2	0.01	1.59108	7.31387	Up	0.241076	0.524845	K13448|1|1e-36|149|rcu:RCOM_1677910|calcium-binding protein CML	-	-	-	gi|356514009|ref|XP_003525700.1|/3.1683e-44/PREDICTED: probable calcium-binding protein CML31-like [Glycine max]
BP033615.1	426	0	2	0.01	1.59108	7.31387	Up	0.241076	0.52136	-	-	-	-	-
BP010085.1	426	0	2	0.01	1.59108	7.31387	Up	0.241076	0.516142	K13448|1|2e-26|115|rcu:RCOM_1677910|calcium-binding protein CML	-	-	-	gi|356514009|ref|XP_003525700.1|/1.20675e-35/PREDICTED: probable calcium-binding protein CML31-like [Glycine max]
BP023719.1	216	0	1	0.01	1.56899	7.29369	Up	0.48803	0.774833	-	-	-	-	-
BP033502.1	864	0	4	0.01	1.56899	7.29369	Up	0.0588264	0.199325	K09286|1|1e-19|95.5|ath:AT5G05410|EREBP-like factor	-	-	GO:0006351//transcription, DNA-dependent	gi|462397938|gb|EMJ03606.1|/4.72162e-116/hypothetical protein PRUPE_ppa009616mg [Prunus persica]
BP005443.1	216	0	1	0.01	1.56899	7.29369	Up	0.48803	0.733676	-	-	-	-	-
BP007526.1	216	0	1	0.01	1.56899	7.29369	Up	0.48803	0.715006	-	-	-	-	-
BP003188.1	216	0	1	0.01	1.56899	7.29369	Up	0.48803	0.710427	-	GO:0031410//cytoplasmic vesicle	-	-	gi|255581533|ref|XP_002531572.1|/6.59684e-18/conserved hypothetical protein [Ricinus communis]
BP008536.1	1734	0	8	0.01	1.56356	7.28869	Up	0.00350274	0.0198941	-	-	-	-	gi|462402278|gb|EMJ07835.1|/2.92549e-48/hypothetical protein PRUPE_ppa020870mg [Prunus persica]
BP027084.1	867	0	4	0.01	1.56356	7.28869	Up	0.0588264	0.198125	K14491|1|9e-10|62.4|sbi:SORBI_01g019980|two-component response regulator ARR-B family	-	-	GO:0009943//adaxial/abaxial axis specification;GO:0048437//floral organ development	gi|224125728|ref|XP_002329703.1|/1.49735e-69/predicted protein [Populus trichocarpa]
BP027798.1	1086	0	5	0.01	1.56032	7.2857	Up	0.029059	0.115774	-	-	-	-	gi|462404384|gb|EMJ09941.1|/7.34587e-14/hypothetical protein PRUPE_ppa015362mg, partial [Prunus persica]
BP005070.1	219	0	1	0.01	1.54749	7.27379	Up	0.48803	0.77551	-	-	GO:0016787//hydrolase activity;GO:0032559	GO:0012501//programmed cell death;GO:0006950//response to stress	gi|255573105|ref|XP_002527482.1|/2.9521e-18/conserved hypothetical protein [Ricinus communis]
BP034558.1	219	0	1	0.01	1.54749	7.27379	Up	0.48803	0.744342	K01951|1|2e-19|51.2|vvi:100246139|GMP synthase (glutamine-hydrolysing) [EC:6.3.5.2]	-	-	-	gi|225426434|ref|XP_002274590.1|/3.43256e-18/PREDICTED: GMP synthase [glutamine-hydrolyzing] [Vitis vinifera]
BP029725.1	438	0	2	0.01	1.54749	7.27379	Up	0.241076	0.517717	-	-	GO:0032559	GO:0012501//programmed cell death;GO:0006950//response to stress	gi|224138296|ref|XP_002326567.1|/1.41361e-12/predicted protein [Populus trichocarpa]
BP011019.1	219	0	1	0.01	1.54749	7.27379	Up	0.48803	0.722869	-	-	-	-	-
BP029712.1	438	0	2	0.01	1.54749	7.27379	Up	0.241076	0.512122	-	-	-	-	gi|224120166|ref|XP_002331075.1|/2.21339e-10/predicted protein [Populus trichocarpa]
BP011687.1	441	0	2	0.01	1.53697	7.26394	Up	0.241076	0.519609	K01814|1|2e-69|258|vvi:100251095|phosphoribosylformimino-5-aminoimidazole carboxamide ribotide isomerase [EC:5.3.1.16]	GO:0009536//plastid	GO:0016861//intramolecular oxidoreductase activity, interconverting aldoses and ketoses	GO:0006547//histidine metabolic process	gi|297740117|emb|CBI30299.3|/2.36326e-68/unnamed protein product [Vitis vinifera]
BP030447.1	663	0	3	0.01	1.53349	7.26067	Up	0.119087	0.330148	-	-	-	-	gi|225455533|ref|XP_002266318.1|/3.49587e-77/PREDICTED: uncharacterized protein LOC100265251 [Vitis vinifera]
BP032443.1	444	0	2	0.01	1.52658	7.25416	Up	0.241076	0.525421	K09510|1|3e-14|75.5|zma:100282636|DnaJ homolog subfamily B member 4	-	-	-	gi|147846588|emb|CAN81649.1|/1.64567e-32/hypothetical protein VITISV_018414 [Vitis vinifera]
BP002677.1	222	0	1	0.01	1.52658	7.25416	Up	0.48803	0.71333	-	-	-	-	-
BP036851.1	1557	0	7	0.01	1.52364	7.25138	Up	0.00709086	0.0365101	-	-	-	-	gi|462412506|gb|EMJ17555.1|/6.96056e-163/hypothetical protein PRUPE_ppa020426mg [Prunus persica]
BP033217.1	1563	0	7	0.01	1.51779	7.24583	Up	0.00709086	0.0365187	-	-	GO:0016301//kinase activity	-	gi|359492355|ref|XP_002284688.2|/1.71222e-68/PREDICTED: wall-associated receptor kinase 2-like [Vitis vinifera]
BP035711.1	447	0	2	0.01	1.51634	7.24445	Up	0.241076	0.530241	K14018|1|9e-37|150|gmx:100805404|phospholipase A-2-activating protein	-	-	-	gi|356538817|ref|XP_003537897.1|/9.28692e-36/PREDICTED: phospholipase A-2-activating protein-like [Glycine max]
BP033318.1	672	0	3	0.01	1.51295	7.24122	Up	0.119087	0.328895	K03239|1|4e-15|79.7|vvi:100244672|translation initiation factor eIF-2B subunit alpha	-	-	-	gi|225426130|ref|XP_002272759.1|/1.46485e-70/PREDICTED: protein LURP-one-related 17 [Vitis vinifera]
BP026155.1	450	0	2	0.01	1.50623	7.2348	Up	0.241076	0.530348	-	-	GO:0046872//metal ion binding	-	gi|462406830|gb|EMJ12294.1|/2.04529e-54/hypothetical protein PRUPE_ppa000751mg [Prunus persica]
BP036618.1	450	0	2	0.01	1.50623	7.2348	Up	0.241076	0.52495	-	-	-	-	-
BP006399.1	225	0	1	0.01	1.50623	7.2348	Up	0.48803	0.744134	-	-	-	-	-
BP007730.1	225	0	1	0.01	1.50623	7.2348	Up	0.48803	0.742474	-	-	-	-	gi|356556442|ref|XP_003546535.1|/5.16689e-23/PREDICTED: uncharacterized protein LOC100779101 [Glycine max]
BP013271.1	225	0	1	0.01	1.50623	7.2348	Up	0.48803	0.724442	-	-	-	-	-
BP035594.1	450	0	2	0.01	1.50623	7.2348	Up	0.241076	0.51498	-	-	-	-	gi|255584475|ref|XP_002532967.1|/2.79653e-11/nutrient reservoir, putative [Ricinus communis]
BP027106.1	1356	0	6	0.01	1.49956	7.2284	Up	0.0143546	0.065461	-	-	GO:0016757//transferase activity, transferring glycosyl groups	-	gi|224092304|ref|XP_002309550.1|/9.92758e-155/glycosyl transferase [Populus trichocarpa]
BP034797.1	228	0	1	0.01	1.48641	7.21569	Up	0.48803	0.733979	-	GO:0043231//intracellular membrane-bounded organelle	GO:0005515//protein binding	GO:0051099//positive regulation of binding	gi|356496066|ref|XP_003516891.1|/1.19217e-22/PREDICTED: mitotic-spindle organizing protein 1B-like [Glycine max]
BP021319.1	228	0	1	0.01	1.48641	7.21569	Up	0.48803	0.724196	-	-	-	-	-
BP028245.1	228	0	1	0.01	1.48641	7.21569	Up	0.48803	0.716546	-	-	GO:0004497//monooxygenase activity;GO:0050662//coenzyme binding	-	gi|470107429|ref|XP_004290048.1|/4.24018e-20/PREDICTED: probable flavin-containing monooxygenase 1-like [Fragaria vesca subsp. vesca]
BP025620.1	231	0	1	0.01	1.4671	7.19683	Up	0.48803	0.773258	-	-	-	-	-
BP008683.1	231	0	1	0.01	1.4671	7.19683	Up	0.48803	0.753453	K00721|1|2e-21|86.3|vvi:100242020|dolichol-phosphate mannosyltransferase [EC:2.4.1.83]	GO:0043231//intracellular membrane-bounded organelle	GO:0004683//calmodulin-dependent protein kinase activity;GO:0000030//mannosyltransferase activity	GO:0006464//cellular protein modification process	gi|462405220|gb|EMJ10684.1|/2.93e-20/hypothetical protein PRUPE_ppa010139mg [Prunus persica]
BP030694.1	231	0	1	0.01	1.4671	7.19683	Up	0.48803	0.740358	-	-	-	-	-
BP001105.1	231	0	1	0.01	1.4671	7.19683	Up	0.48803	0.723999	-	-	-	-	-
BP000628.1	231	0	1	0.01	1.4671	7.19683	Up	0.48803	0.721009	-	-	-	-	-
BP032112.1	234	0	1	0.01	1.44829	7.17821	Up	0.48803	0.736415	-	-	-	-	-
BP012920.1	234	0	1	0.01	1.44829	7.17821	Up	0.48803	0.728058	-	-	-	-	gi|449522496|ref|XP_004168262.1|/4.52313e-06/PREDICTED: probable LRR receptor-like serine/threonine-protein kinase At1g53430-like, partial [Cucumis sativus]
BP003857.1	936	0	4	0.01	1.44829	7.17821	Up	0.0588264	0.198431	-	-	-	-	-
BP032087.1	939	0	4	0.01	1.44367	7.1736	Up	0.0588264	0.19979	K03124|1|2e-159|560|rcu:RCOM_1578680|transcription initiation factor TFIIB	GO:0043231//intracellular membrane-bounded organelle	GO:0008135//translation factor activity, nucleic acid binding;GO:0046914//transition metal ion binding	GO:0006351//transcription, DNA-dependent;GO:0006412//translation	gi|255544920|ref|XP_002513521.1|/1.95516e-158/transcription initiation factor iib, putative [Ricinus communis]
BP031074.1	708	0	3	0.01	1.43602	7.16593	Up	0.119087	0.330863	-	-	-	-	gi|224126725|ref|XP_002319911.1|/2.42198e-50/predicted protein [Populus trichocarpa]
BP002204.1	711	0	3	0.01	1.42996	7.15983	Up	0.119087	0.331581	-	-	-	-	gi|462403251|gb|EMJ08808.1|/2.23541e-11/hypothetical protein PRUPE_ppa018907mg, partial [Prunus persica]
BP028702.1	474	0	2	0.01	1.42996	7.15983	Up	0.241076	0.520689	-	-	-	-	-
BP002546.1	237	0	1	0.01	1.42996	7.15983	Up	0.48803	0.73718	-	-	-	-	-
BP021386.1	237	0	1	0.01	1.42996	7.15983	Up	0.48803	0.732364	-	-	-	-	-
BP034442.1	237	0	1	0.01	1.42996	7.15983	Up	0.48803	0.729954	-	-	-	-	-
BP009629.1	237	0	1	0.01	1.42996	7.15983	Up	0.48803	0.72464	-	-	-	-	-
BP012543.1	477	0	2	0.01	1.42097	7.15073	Up	0.241076	0.519404	-	-	-	GO:0006351//transcription, DNA-dependent	gi|449483232|ref|XP_004156529.1|/1.9633e-51/PREDICTED: NAC domain-containing protein 74-like [Cucumis sativus]
BP028729.1	477	0	2	0.01	1.42097	7.15073	Up	0.241076	0.510581	-	-	-	-	gi|462399044|gb|EMJ04712.1|/1.11742e-38/hypothetical protein PRUPE_ppa024895mg [Prunus persica]
BP017756.1	480	0	2	0.01	1.41209	7.14169	Up	0.241076	0.531205	-	GO:0043231//intracellular membrane-bounded organelle	-	-	gi|225428098|ref|XP_002280561.1|/1.22322e-32/PREDICTED: uncharacterized protein LOC100245308 [Vitis vinifera]
BP000246.1	720	0	3	0.01	1.41209	7.14169	Up	0.119087	0.333154	-	-	-	-	gi|462412161|gb|EMJ17210.1|/3.72773e-62/hypothetical protein PRUPE_ppa014753mg [Prunus persica]
BP030278.1	480	0	2	0.01	1.41209	7.14169	Up	0.241076	0.521515	K13254|1|4e-60|228|gmx:100780946|spastin [EC:3.6.4.3]	-	GO:0032559;GO:0042623//ATPase activity, coupled	-	gi|363806818|ref|NP_001242287.1|/1.53309e-59/uncharacterized protein LOC100786789 [Glycine max]
BP006546.1	240	0	1	0.01	1.41209	7.14169	Up	0.48803	0.71877	-	-	-	-	-
BP027379.1	1200	0	5	0.01	1.41209	7.14169	Up	0.029059	0.115206	-	GO:0044464//cell part	-	-	gi|462407303|gb|EMJ12637.1|/0/hypothetical protein PRUPE_ppa007187mg [Prunus persica]
BP026968.1	240	0	1	0.01	1.41209	7.14169	Up	0.48803	0.710522	-	-	-	GO:0006950//response to stress	gi|302125446|emb|CBI35533.3|/1.34713e-18/unnamed protein product [Vitis vinifera]
BP013557.1	726	0	3	0.01	1.40042	7.12971	Up	0.119087	0.330106	K06889|1|2e-87|320|vvi:100257601|	-	GO:0003824//catalytic activity	-	gi|296081650|emb|CBI20655.3|/2.68505e-100/unnamed protein product [Vitis vinifera]
BP031040.1	243	0	1	0.01	1.39465	7.12376	Up	0.48803	0.756128	-	-	-	-	-
BP025472.1	243	0	1	0.01	1.39465	7.12376	Up	0.48803	0.748843	-	GO:0031224//intrinsic to membrane	-	-	gi|470102119|ref|XP_004287506.1|/3.66557e-08/PREDICTED: arabinogalactan peptide 20-like [Fragaria vesca subsp. vesca]
BP028059.1	243	0	1	0.01	1.39465	7.12376	Up	0.48803	0.710996	-	-	-	-	-
BP030912.1	489	0	2	0.01	1.3861	7.11489	Up	0.241076	0.514024	-	GO:0009526//plastid envelope;GO:0009570//chloroplast stroma;GO:0009534//chloroplast thylakoid	GO:0004033//aldo-keto reductase (NADP) activity	GO:0008152//metabolic process	gi|225446767|ref|XP_002278419.1|/7.94523e-43/PREDICTED: uncharacterized oxidoreductase At1g06690, chloroplastic [Vitis vinifera]
BP013012.1	735	0	3	0.01	1.38327	7.11194	Up	0.119087	0.332855	K09264|1|5e-116|414|vvi:100232867|MADS-box transcription factor, plant	GO:0043231//intracellular membrane-bounded organelle	GO:0003677//DNA binding;GO:0001071//nucleic acid binding transcription factor activity	GO:0006351//transcription, DNA-dependent	gi|225451815|ref|XP_002281482.1|/6.74612e-115/PREDICTED: developmental protein SEPALLATA 1 [Vitis vinifera]
BP010697.1	735	0	3	0.01	1.38327	7.11194	Up	0.119087	0.331962	-	-	-	-	gi|224103849|ref|XP_002313218.1|/1.27818e-97/predicted protein [Populus trichocarpa]
BP030750.1	246	0	1	0.01	1.37765	7.10606	Up	0.48803	0.780112	K02535|1|6e-31|130|pop:POPTR_884411|UDP-3-O-[3-hydroxymyristoyl] N-acetylglucosamine deacetylase [EC:3.5.1.108]	-	GO:0016811//hydrolase activity, acting on carbon-nitrogen (but not peptide) bonds, in linear amides	GO:0008654//phospholipid biosynthetic process	gi|224111442|ref|XP_002315856.1|/9.88192e-30/predicted protein [Populus trichocarpa]
BP001528.1	246	0	1	0.01	1.37765	7.10606	Up	0.48803	0.77806	-	GO:0031224//intrinsic to membrane	-	-	gi|449441262|ref|XP_004138401.1|/4.43579e-30/PREDICTED: uncharacterized protein LOC101218681 [Cucumis sativus]
BP012094.1	246	0	1	0.01	1.37765	7.10606	Up	0.48803	0.758011	-	-	-	-	-
BP023027.1	246	0	1	0.01	1.37765	7.10606	Up	0.48803	0.734739	-	-	-	-	-
BP030882.1	246	0	1	0.01	1.37765	7.10606	Up	0.48803	0.727859	-	-	GO:0032559	-	gi|255584275|ref|XP_002532874.1|/2.9892e-10/conserved hypothetical protein [Ricinus communis]
BP026887.1	495	0	2	0.01	1.3693	7.09729	Up	0.241076	0.510532	-	GO:0009536//plastid;GO:0043232	-	GO:0006351//transcription, DNA-dependent	gi|359483911|ref|XP_002272288.2|/7.78238e-25/PREDICTED: uncharacterized protein LOC100251522 [Vitis vinifera]
BP006688.1	249	0	1	0.01	1.36105	7.08857	Up	0.48803	0.778287	K02971|1|7e-40|159|gmx:100817753|small subunit ribosomal protein S21e	GO:0015935//small ribosomal subunit	GO:0005198//structural molecule activity	GO:0010467//gene expression;GO:0022613//ribonucleoprotein complex biogenesis	gi|356529632|ref|XP_003533393.1|/8.88898e-39/PREDICTED: 40S ribosomal protein S21 [Glycine max]
BP012311.1	498	0	2	0.01	1.36105	7.08857	Up	0.241076	0.528218	-	-	-	-	gi|225437535|ref|XP_002275699.1|/3.10709e-37/PREDICTED: uncharacterized protein LOC100253802 [Vitis vinifera]
BP001029.1	249	0	1	0.01	1.36105	7.08857	Up	0.48803	0.75985	-	-	-	-	-
BP010475.1	996	0	4	0.01	1.36105	7.08857	Up	0.0588264	0.199232	K12126|1|1e-07|55.8|aly:ARALYDRAFT_471048|phytochrome-interacting factor 3	-	-	GO:0009987//cellular process	gi|359479869|ref|XP_003632365.1|/3.97781e-80/PREDICTED: uncharacterized protein LOC100853547 [Vitis vinifera]
BP015656.1	498	0	2	0.01	1.36105	7.08857	Up	0.241076	0.520947	-	-	-	-	gi|255555837|ref|XP_002518954.1|/1.26146e-38/conserved hypothetical protein [Ricinus communis]
BP025054.1	498	0	2	0.01	1.36105	7.08857	Up	0.241076	0.515182	K09286|1|3e-29|125|aly:ARALYDRAFT_478447|EREBP-like factor	GO:0043231//intracellular membrane-bounded organelle	GO:0003676//nucleic acid binding;GO:0001071//nucleic acid binding transcription factor activity	GO:0006351//transcription, DNA-dependent;GO:0009743//response to carbohydrate stimulus	gi|462404160|gb|EMJ09717.1|/2.71564e-41/hypothetical protein PRUPE_ppa026176mg, partial [Prunus persica]
BP009878.1	249	0	1	0.01	1.36105	7.08857	Up	0.48803	0.710901	-	-	-	-	-
BP028282.1	750	0	3	0.01	1.3556	7.08279	Up	0.119087	0.328562	K14292|1|3e-103|372|vvi:100262065|trimethylguanosine synthase [EC:2.1.1.-]	GO:0043231//intracellular membrane-bounded organelle	GO:0016741	GO:0009451//RNA modification;GO:0006396//RNA processing	gi|462412005|gb|EMJ17054.1|/1.60267e-103/hypothetical protein PRUPE_ppa010390mg [Prunus persica]
BP032744.1	501	0	2	0.01	1.3529	7.07991	Up	0.241076	0.528271	K05283|1|5e-12|68.6|aly:ARALYDRAFT_354960|phosphatidylinositol glycan, class W [EC:2.3.-.-];K15692|2|2e-10|63.2|sbi:SORBI_06g034040|E3 ubiquitin-protein ligase RNF13 [EC:6.3.2.19];K14297|3|1e-09|60.8|mtr:MTR_1g066430|nuclear pore complex protein Nup98-Nup96	-	GO:0046872//metal ion binding	-	gi|462398203|gb|EMJ03871.1|/1.41876e-45/hypothetical protein PRUPE_ppa012474mg [Prunus persica]
BP036402.1	252	0	1	0.01	1.34485	7.0713	Up	0.48803	0.71669	-	-	-	-	-
BP015938.1	504	0	2	0.01	1.34485	7.0713	Up	0.241076	0.512921	-	-	-	-	gi|357519713|ref|XP_003630145.1|/6.76404e-19/Serine/threonine protein kinase [Medicago truncatula]
BP017623.1	756	0	3	0.01	1.34485	7.0713	Up	0.119087	0.328521	-	-	-	-	gi|449439595|ref|XP_004137571.1|/5.9251e-21/PREDICTED: early nodulin-55-2-like [Cucumis sativus]
BP027264.1	1011	0	4	0.01	1.34085	7.06701	Up	0.0588264	0.198247	-	-	-	-	gi|356549866|ref|XP_003543311.1|/4.96846e-86/PREDICTED: transcription factor TCP4-like [Glycine max]
BP004790.1	759	0	3	0.01	1.33953	7.06558	Up	0.119087	0.332599	-	-	-	-	gi|224099387|ref|XP_002311465.1|/2.17727e-47/predicted protein [Populus trichocarpa]
BP007595.1	507	0	2	0.01	1.33689	7.06273	Up	0.241076	0.525474	K09264|1|2e-15|79.7|aly:ARALYDRAFT_476039|MADS-box transcription factor, plant	GO:0043231//intracellular membrane-bounded organelle	GO:0016628//oxidoreductase activity, acting on the CH-CH group of donors, NAD or NADP as acceptor;GO:0001071//nucleic acid binding transcription factor activity;GO:0003677//DNA binding	GO:0065008;GO:0009791//post-embryonic development;GO:0009962//regulation of flavonoid biosynthetic process;GO:0006351//transcription, DNA-dependent;GO:0003006//developmental process involved in reproduction	gi|255545285|ref|XP_002513703.1|/6.21898e-65/mads box protein, putative [Ricinus communis]
BP007139.1	1017	0	4	0.01	1.33294	7.05847	Up	0.0588264	0.19948	-	-	-	-	gi|359474353|ref|XP_002265516.2|/7.70174e-103/PREDICTED: uncharacterized protein LOC100257409 [Vitis vinifera]
BP029499.1	255	0	1	0.01	1.32902	7.05422	Up	0.48803	0.759579	-	-	-	-	gi|297740923|emb|CBI31105.3|/1.78801e-23/unnamed protein product [Vitis vinifera]
BP005227.1	255	0	1	0.01	1.32902	7.05422	Up	0.48803	0.758713	K03234|1|7e-29|123|mtr:MTR_2g069310|elongation factor 2	GO:0031981//nuclear lumen;GO:0009536//plastid;GO:0031090//organelle membrane	GO:0017111//nucleoside-triphosphatase activity;GO:0003723//RNA binding;GO:0046914//transition metal ion binding;GO:0032561//guanyl ribonucleotide binding	GO:0009207;GO:0006950//response to stress	gi|30696056|ref|NP_849818.1|/1.19655e-27/elongation factor EF-2 [Arabidopsis thaliana]
BP000705.1	765	0	3	0.01	1.32902	7.05422	Up	0.119087	0.331919	-	-	-	-	gi|462421188|gb|EMJ25451.1|/1.65463e-10/hypothetical protein PRUPE_ppa018683mg [Prunus persica]
BP034883.1	513	0	2	0.01	1.32125	7.04576	Up	0.241076	0.528324	K06210|1|7e-75|277|mtr:MTR_5g095960|nicotinamide mononucleotide adenylyltransferase [EC:2.7.7.1 2.7.7.18]	GO:0043231//intracellular membrane-bounded organelle	GO:0070566//adenylyltransferase activity	GO:0048229//gametophyte development;GO:0019359//nicotinamide nucleotide biosynthetic process;GO:0000904//cell morphogenesis involved in differentiation	gi|357495089|ref|XP_003617833.1|/7.60581e-74/Nicotinamide mononucleotide adenylyltransferase [Medicago truncatula]
BP012795.1	258	0	1	0.01	1.31357	7.03735	Up	0.48803	0.77264	-	-	-	-	-
BP034447.1	258	0	1	0.01	1.31357	7.03735	Up	0.48803	0.741079	-	-	-	-	-
BP032189.1	258	0	1	0.01	1.31357	7.03735	Up	0.48803	0.71945	-	-	-	-	gi|357472881|ref|XP_003606725.1|/9.80258e-14/hypothetical protein MTR_4g064830 [Medicago truncatula]
BP018507.1	780	0	3	0.01	1.30347	7.02621	Up	0.119087	0.333838	-	-	-	-	gi|147839856|emb|CAN77191.1|/1.71683e-10/hypothetical protein VITISV_006389 [Vitis vinifera]
BP009521.1	261	0	1	0.01	1.29847	7.02067	Up	0.48803	0.778856	-	-	-	-	-
BP008994.1	261	0	1	0.01	1.29847	7.02067	Up	0.48803	0.74858	-	-	-	-	gi|462396865|gb|EMJ02664.1|/2.55949e-30/hypothetical protein PRUPE_ppa014063mg [Prunus persica]
BP027889.1	522	0	2	0.01	1.29847	7.02067	Up	0.241076	0.521722	-	-	-	-	-
BP016056.1	261	0	1	0.01	1.29847	7.02067	Up	0.48803	0.736517	-	-	-	-	gi|225455908|ref|XP_002276388.1|/4.84943e-13/PREDICTED: uncharacterized protein LOC100245724 [Vitis vinifera]
BP007255.1	786	0	3	0.01	1.29352	7.01515	Up	0.119087	0.3312	K08494|1|3e-105|379|aly:ARALYDRAFT_482484|novel plant SNARE	GO:0016020//membrane;GO:0044444//cytoplasmic part	GO:0005515//protein binding	GO:0009987//cellular process	gi|225427372|ref|XP_002282944.1|/3.76489e-114/PREDICTED: novel plant SNARE 11 [Vitis vinifera]
BP017166.3	1572	0	6	0.01	1.29352	7.01515	Up	0.0143546	0.0653245	K12259|1|4e-175|612|gmx:100778778|spermine oxidase [EC:1.5.3.16];K11450|2|2e-22|105|ath:AT3G13682|lysine-specific histone demethylase 1 [EC:1.-.-.-];K13366|3|1e-20|99.4|zma:541983|polyamine oxidase (propane-1,3-diamine-forming) [EC:1.5.3.14]	-	-	-	gi|462397464|gb|EMJ03132.1|/0/hypothetical protein PRUPE_ppa003540mg [Prunus persica]
BP033283.1	1581	0	6	0.01	1.28615	7.00692	Up	0.0143546	0.06542	K15398|1|0.0|855|pop:POPTR_757526|cytochrome P450, family 86, subfamily A, polypeptide 2/4/7/8 (fatty acid omega-hydroxylase) [EC:1.14.-.-]	-	GO:0016712//oxidoreductase activity, acting on paired donors, with incorporation or reduction of molecular oxygen, reduced flavin or flavoprotein as one donor, and incorporation of one atom of oxygen;GO:0005506//iron ion binding	GO:0008152//metabolic process	gi|462405631|gb|EMJ11095.1|/0/hypothetical protein PRUPE_ppa004078mg [Prunus persica]
BP009730.1	264	0	1	0.01	1.28372	7.00418	Up	0.48803	0.774382	-	-	-	-	-
BP006994.1	264	0	1	0.01	1.28372	7.00418	Up	0.48803	0.762025	-	-	-	-	-
BP005596.1	264	0	1	0.01	1.28372	7.00418	Up	0.48803	0.745802	-	GO:0044464//cell part	GO:0016899//oxidoreductase activity, acting on the CH-OH group of donors, oxygen as acceptor;GO:0050662//coenzyme binding	GO:0008152//metabolic process	gi|357485111|ref|XP_003612843.1|/2.82888e-32/hypothetical protein MTR_5g029660 [Medicago truncatula]
BP021485.1	264	0	1	0.01	1.28372	7.00418	Up	0.48803	0.742888	-	-	-	-	gi|356509622|ref|XP_003523545.1|/3.48221e-06/PREDICTED: uncharacterized protein LOC100779033 [Glycine max]
BP024160.1	267	0	1	0.01	1.26929	6.98788	Up	0.48803	0.782002	K02891|1|6e-15|77.0|vvi:100266503|large subunit ribosomal protein L22e	GO:0030529//ribonucleoprotein complex	GO:0005198//structural molecule activity	GO:0010467//gene expression	gi|462415066|gb|EMJ19803.1|/1.00758e-13/hypothetical protein PRUPE_ppa013414mg [Prunus persica]
BP025427.1	267	0	1	0.01	1.26929	6.98788	Up	0.48803	0.771968	K10760|1|3e-06|48.1|vvi:100247527|adenylate isopentenyltransferase (cytokinin synthase)	-	-	-	gi|147776306|emb|CAN76473.1|/4.51235e-22/hypothetical protein VITISV_016007 [Vitis vinifera]
BP026343.1	267	0	1	0.01	1.26929	6.98788	Up	0.48803	0.76857	K14549|1|6e-11|63.9|vvi:100264761|U3 small nucleolar RNA-associated protein 15	-	-	-	gi|449462302|ref|XP_004148880.1|/1.36179e-10/PREDICTED: U3 small nucleolar RNA-associated protein 15 homolog [Cucumis sativus]
BP018867.1	534	0	2	0.01	1.26929	6.98788	Up	0.241076	0.520895	-	-	-	-	-
BP005093.1	537	0	2	0.01	1.2622	6.9798	Up	0.241076	0.524531	-	-	-	-	gi|332322132|emb|CCA66040.1|/3.65521e-08/hypothetical protein [Beta vulgaris subsp. vulgaris]
BP000722.1	270	0	1	0.01	1.25519	6.97176	Up	0.48803	0.777265	-	-	-	-	gi|351727659|ref|NP_001238192.1|/1.14645e-17/uncharacterized protein LOC100305628 [Glycine max]
BP033613.1	270	0	1	0.01	1.25519	6.97176	Up	0.48803	0.761099	-	-	-	-	-
BP034025.1	270	0	1	0.01	1.25519	6.97176	Up	0.48803	0.739895	-	-	-	-	gi|224089775|ref|XP_002308811.1|/4.34642e-25/predicted protein [Populus trichocarpa]
BP032933.1	270	0	1	0.01	1.25519	6.97176	Up	0.48803	0.718479	-	-	GO:0016301//kinase activity	GO:0003006//developmental process involved in reproduction	gi|462407225|gb|EMJ12559.1|/5.32547e-15/hypothetical protein PRUPE_ppa002354mg [Prunus persica]
BP012215.1	543	0	2	0.01	1.24825	6.96377	Up	0.241076	0.519352	K07020|1|2e-79|292|vvi:100251859|	GO:0043231//intracellular membrane-bounded organelle	GO:0003824//catalytic activity	-	gi|470129946|ref|XP_004300868.1|/3.02284e-82/PREDICTED: uncharacterized protein LOC101310129 [Fragaria vesca subsp. vesca]
BP008346.1	543	0	2	0.01	1.24825	6.96377	Up	0.241076	0.519045	-	-	-	-	gi|462401597|gb|EMJ07154.1|/7.05008e-39/hypothetical protein PRUPE_ppa011929mg [Prunus persica]
BP030250.1	273	0	1	0.01	1.2414	6.95582	Up	0.48803	0.721938	-	-	-	-	-
BP007314.1	273	0	1	0.01	1.2414	6.95582	Up	0.48803	0.719645	-	GO:0030312//external encapsulating structure	-	GO:0006950//response to stress	gi|462420774|gb|EMJ25037.1|/4.77893e-32/hypothetical protein PRUPE_ppa014086mg [Prunus persica]
BP022028.1	549	0	2	0.01	1.23461	6.94791	Up	0.241076	0.517564	-	-	-	-	gi|224079089|ref|XP_002305745.1|/6.49998e-80/predicted protein [Populus trichocarpa]
BP035562.1	552	0	2	0.01	1.2279	6.94005	Up	0.241076	0.528961	-	-	GO:0046914//transition metal ion binding	-	gi|462411980|gb|EMJ17029.1|/4.5802e-73/hypothetical protein PRUPE_ppa010144mg [Prunus persica]
BP012761.2	276	0	1	0.01	1.2279	6.94005	Up	0.48803	0.760013	-	-	-	-	gi|462421972|gb|EMJ26235.1|/5.10114e-26/hypothetical protein PRUPE_ppa019876mg, partial [Prunus persica]
BP014381.1	276	0	1	0.01	1.2279	6.94005	Up	0.48803	0.756988	-	-	GO:0004871//signal transducer activity;GO:0004672//protein kinase activity;GO:0032559	GO:0006464//cellular protein modification process	gi|255549716|ref|XP_002515909.1|/1.48421e-25/Nodulation receptor kinase precursor, putative [Ricinus communis]
BP017411.1	276	0	1	0.01	1.2279	6.94005	Up	0.48803	0.734333	-	-	-	GO:0006950//response to stress;GO:0009628//response to abiotic stimulus	gi|224102115|ref|XP_002312552.1|/2.21271e-29/early light-inducible protein [Populus trichocarpa]
BP023195.1	552	0	2	0.01	1.2279	6.94005	Up	0.241076	0.51736	-	-	-	-	-
BP008712.1	1392	0	5	0.01	1.21732	6.92756	Up	0.029059	0.115353	K00924|1|3e-18|91.7|ath:AT5G22850|[EC:2.7.1.-]	-	-	-	gi|224114179|ref|XP_002332420.1|/9.16672e-95/predicted protein [Populus trichocarpa]
BP003870.1	279	0	1	0.01	1.2147	6.92446	Up	0.48803	0.776358	-	-	-	-	-
BP023446.1	279	0	1	0.01	1.2147	6.92446	Up	0.48803	0.745071	-	GO:0043231//intracellular membrane-bounded organelle	GO:0003676//nucleic acid binding	-	gi|462400373|gb|EMJ06041.1|/1.09459e-28/hypothetical protein PRUPE_ppa026779mg [Prunus persica]
BP000668.1	279	0	1	0.01	1.2147	6.92446	Up	0.48803	0.721107	-	-	-	-	-
BP025522.1	561	0	2	0.01	1.2082	6.91672	Up	0.241076	0.526579	K03094|1|2e-36|149|ath:AT1G75950|S-phase kinase-associated protein 1	GO:0043231//intracellular membrane-bounded organelle;GO:0015630//microtubule cytoskeleton;GO:0044444//cytoplasmic part;GO:0000151//ubiquitin ligase complex;GO:0016020//membrane	GO:0005488//binding	GO:0010038//response to metal ion;GO:0007126//meiosis;GO:0019941//modification-dependent protein catabolic process;GO:0000087//M phase of mitotic cell cycle;GO:0000018//regulation of DNA recombination	gi|386688462|gb|AFJ21661.1|/2.23837e-46/SFB-interacting Skp1-like protein 1 [Prunus avium]
BP029088.1	1404	0	5	0.01	1.20691	6.91518	Up	0.029059	0.115753	-	-	-	-	gi|307135903|gb|ADN33767.1|/2.02956e-41/gag protease polyprotein [Cucumis melo subsp. melo]
BP015730.1	282	0	1	0.01	1.20178	6.90903	Up	0.48803	0.778572	-	-	-	-	gi|357476347|ref|XP_003608459.1|/4.58383e-27/hypothetical protein MTR_4g095330 [Medicago truncatula]
BP005748.1	846	0	3	0.01	1.20178	6.90903	Up	0.119087	0.333453	-	-	-	-	gi|147780791|emb|CAN72651.1|/9.15152e-08/hypothetical protein VITISV_027358 [Vitis vinifera]
BP010928.1	282	0	1	0.01	1.20178	6.90903	Up	0.48803	0.770015	-	-	-	-	gi|224123910|ref|XP_002319194.1|/4.02496e-15/predicted protein [Populus trichocarpa]
BP013275.1	846	0	3	0.01	1.20178	6.90903	Up	0.119087	0.331285	K00218|1|3e-07|53.9|pop:POPTR_571754|protochlorophyllide reductase [EC:1.3.1.33]	-	GO:0003824//catalytic activity	GO:0008152//metabolic process	gi|356523777|ref|XP_003530511.1|/1.58203e-76/PREDICTED: WW domain-containing oxidoreductase-like isoform 1 [Glycine max]
BP015854.1	2256	0	8	0.01	1.20178	6.90903	Up	0.00350274	0.0198993	K15397|1|0.0|634|gmx:100801055|3-ketoacyl-CoA synthase [EC:2.3.1.-]	GO:0044464//cell part	GO:0016747//transferase activity, transferring acyl groups other than amino-acyl groups	GO:0007275//multicellular organismal development;GO:0006631//fatty acid metabolic process	gi|356557495|ref|XP_003547051.1|/3.36164e-180/PREDICTED: 3-ketoacyl-CoA synthase 7-like [Glycine max]
BP004759.1	846	0	3	0.01	1.20178	6.90903	Up	0.119087	0.329729	K09250|1|5e-10|63.2|pop:POPTR_206205|cellular nucleic acid-binding protein	-	GO:0046872//metal ion binding	-	gi|224120076|ref|XP_002318236.1|/2.59562e-95/predicted protein [Populus trichocarpa]
BP007674.1	1413	0	5	0.01	1.19923	6.90596	Up	0.029059	0.11588	K03327|1|7e-168|588|pop:POPTR_880253|multidrug resistance protein, MATE family	-	GO:0022857//transmembrane transporter activity	GO:0006810//transport	gi|462422719|gb|EMJ26982.1|/3.14976e-167/hypothetical protein PRUPE_ppa004624mg [Prunus persica]
BP024164.1	285	0	1	0.01	1.18913	6.89376	Up	0.48803	0.777378	-	-	-	-	gi|147769086|emb|CAN60765.1|/1.25e-08/hypothetical protein VITISV_011927 [Vitis vinifera]
BP004751.1	285	0	1	0.01	1.18913	6.89376	Up	0.48803	0.752707	-	-	GO:0043169//cation binding	GO:0006812//cation transport	gi|470144907|ref|XP_004308088.1|/2.12231e-24/PREDICTED: uncharacterized protein LOC101293933 [Fragaria vesca subsp. vesca]
BP022087.1	285	0	1	0.01	1.18913	6.89376	Up	0.48803	0.735703	-	-	-	-	-
BP010448.1	285	0	1	0.01	1.18913	6.89376	Up	0.48803	0.725182	-	-	-	-	gi|462413479|gb|EMJ18528.1|/4.42529e-22/hypothetical protein PRUPE_ppa020389mg [Prunus persica]
BP035239.2	858	0	3	0.01	1.18497	6.88871	Up	0.119087	0.33341	K03655|1|1e-07|55.1|gmx:100806552|ATP-dependent DNA helicase RecG [EC:3.6.4.12]	-	-	-	gi|462408947|gb|EMJ14281.1|/8.25254e-105/hypothetical protein PRUPE_ppa021229mg [Prunus persica]
BP000894.1	576	0	2	0.01	1.17674	6.87865	Up	0.241076	0.531419	K08065|1|7e-21|98.2|zma:100285917|nuclear transcription Y subunit beta;K02326|4|8e-07|51.6|smo:SELMODRAFT_115079|DNA polymerase epsilon subunit 3 [EC:2.7.7.7]	GO:0043231//intracellular membrane-bounded organelle	GO:0046914//transition metal ion binding;GO:0003677//DNA binding;GO:0003824//catalytic activity	GO:0006351//transcription, DNA-dependent	gi|356572409|ref|XP_003554361.1|/1.63981e-31/PREDICTED: nuclear transcription factor Y subunit B-8-like isoform 2 [Glycine max]
BP025053.1	576	0	2	0.01	1.17674	6.87865	Up	0.241076	0.526789	-	-	-	-	gi|470122444|ref|XP_004297251.1|/4.45528e-37/PREDICTED: NAC domain-containing protein 68-like [Fragaria vesca subsp. vesca]
BP018090.1	288	0	1	0.01	1.17674	6.87865	Up	0.48803	0.757041	-	-	-	-	-
BP020405.1	288	0	1	0.01	1.17674	6.87865	Up	0.48803	0.7469	-	-	-	-	-
BP032594.1	576	0	2	0.01	1.17674	6.87865	Up	0.241076	0.518789	-	-	-	-	gi|449438416|ref|XP_004136984.1|/4.74904e-47/PREDICTED: B3 domain-containing protein At3g19184-like [Cucumis sativus]
BP013241.1	288	0	1	0.01	1.17674	6.87865	Up	0.48803	0.717318	K05387|1|1e-06|49.7|ath:AT2G24710|glutamate receptor, ionotropic, other eukaryote	GO:0030313;GO:0031224//intrinsic to membrane	GO:0008066//glutamate receptor activity;GO:0005231//excitatory extracellular ligand-gated ion channel activity	GO:0006810//transport	gi|255543941|ref|XP_002513033.1|/8.62816e-10/glutamate receptor 2 plant, putative [Ricinus communis]
BP021652.1	579	0	2	0.01	1.17064	6.87116	Up	0.241076	0.528908	K12126|1|5e-11|65.5|aly:ARALYDRAFT_471048|phytochrome-interacting factor 3;K13422|3|2e-07|53.9|pop:POPTR_676550|transcription factor MYC2	GO:0043231//intracellular membrane-bounded organelle	-	-	gi|255558300|ref|XP_002520177.1|/2.44916e-75/DNA binding protein, putative [Ricinus communis]
BP025063.1	291	0	1	0.01	1.16461	6.8637	Up	0.48803	0.779426	K14489|1|2e-07|52.0|aly:ARALYDRAFT_484101|arabidopsis histidine kinase 2/3/4 (cytokinin receptor) [EC:2.7.13.3]	-	GO:0004871//signal transducer activity	GO:0044237//cellular metabolic process;GO:0050794//regulation of cellular process	gi|225430645|ref|XP_002269033.1|/1.56362e-19/PREDICTED: two-component response regulator ARR22 [Vitis vinifera]
BP007211.1	291	0	1	0.01	1.16461	6.8637	Up	0.48803	0.755377	-	-	-	-	-
BP026878.1	291	0	1	0.01	1.16461	6.8637	Up	0.48803	0.751486	-	-	-	-	gi|470145182|ref|XP_004308221.1|/3.35831e-30/PREDICTED: uncharacterized protein LOC101312974 [Fragaria vesca subsp. vesca]
BP012707.1	873	0	3	0.01	1.16461	6.8637	Up	0.119087	0.330947	-	-	-	-	-
BP016791.1	291	0	1	0.01	1.16461	6.8637	Up	0.48803	0.718722	-	-	-	-	-
BP026107.1	585	0	2	0.01	1.15864	6.85628	Up	0.241076	0.525684	-	GO:0005576//extracellular region	GO:0046914//transition metal ion binding	-	gi|225450869|ref|XP_002284212.1|/4.15428e-70/PREDICTED: germin-like protein subfamily 1 member 13-like [Vitis vinifera]
BP033906.1	294	0	1	0.01	1.15272	6.8489	Up	0.48803	0.749423	-	-	-	-	gi|224144286|ref|XP_002325247.1|/4.70328e-08/predicted protein [Populus trichocarpa]
BP018884.1	588	0	2	0.01	1.15272	6.8489	Up	0.241076	0.517004	K12309|1|1e-31|134|ath:AT3G52840|beta-galactosidase [EC:3.2.1.23]	GO:0005576//extracellular region;GO:0030312//external encapsulating structure	GO:0043167//ion binding;GO:0015925	GO:0010192//mucilage biosynthetic process;GO:0009664//plant-type cell wall organization;GO:0044238//primary metabolic process	gi|462408605|gb|EMJ13939.1|/8.75437e-76/hypothetical protein PRUPE_ppa019429mg, partial [Prunus persica]
BP029377.4	588	0	2	0.01	1.15272	6.8489	Up	0.241076	0.516446	K10735|1|4e-72|268|vvi:100258508|GINS complex subunit 4	GO:0043234//protein complex;GO:0043231//intracellular membrane-bounded organelle	-	GO:0006259//DNA metabolic process	gi|225431990|ref|XP_002279153.1|/4.97103e-71/PREDICTED: DNA replication complex GINS protein SLD5 [Vitis vinifera]
BP031633.1	591	0	2	0.01	1.14687	6.84156	Up	0.241076	0.520123	-	-	-	-	gi|147843842|emb|CAN79447.1|/6.22636e-29/hypothetical protein VITISV_037464 [Vitis vinifera]
BP025329.2	1773	0	6	0.01	1.14687	6.84156	Up	0.0143546	0.0654063	K15336|1|1e-52|206|vvi:100259391|tRNA (cytosine38-C5)-methyltransferase [EC:2.1.1.204]	-	-	-	gi|359484268|ref|XP_002278014.2|/0/PREDICTED: pentatricopeptide repeat-containing protein At2g06000-like [Vitis vinifera]
BP023530.1	891	0	3	0.01	1.14108	6.83426	Up	0.119087	0.333496	K01183|1|8e-43|172|aly:ARALYDRAFT_318019|chitinase [EC:3.2.1.14]	-	GO:0016798//hydrolase activity, acting on glycosyl bonds	GO:0005975//carbohydrate metabolic process;GO:0043170;GO:0009056//catabolic process	gi|225431904|ref|XP_002276563.1|/7.87167e-114/PREDICTED: chitinase-like protein 2 [Vitis vinifera]
BP009182.1	297	0	1	0.01	1.14108	6.83426	Up	0.48803	0.770126	-	-	-	-	-
BP025696.1	297	0	1	0.01	1.14108	6.83426	Up	0.48803	0.733524	K04733|1|9e-09|56.6|smo:SELMODRAFT_230241|interleukin-1 receptor-associated kinase 4 [EC:2.7.11.1];K00924|3|2e-07|52.4|aly:ARALYDRAFT_473063|[EC:2.7.1.-];K13430|4|2e-07|52.0|zma:100283091|serine/threonine-protein kinase PBS1 [EC:2.7.11.1]	GO:0016020//membrane	GO:0030246//carbohydrate binding;GO:0004674//protein serine/threonine kinase activity;GO:0032559	GO:0006464//cellular protein modification process	gi|255566440|ref|XP_002524205.1|/1.18656e-27/kinase, putative [Ricinus communis]
BP031054.1	891	0	3	0.01	1.14108	6.83426	Up	0.119087	0.330232	-	-	-	-	gi|462415232|gb|EMJ19969.1|/1.04248e-65/hypothetical protein PRUPE_ppa009523mg [Prunus persica]
BP029543.1	594	0	2	0.01	1.14108	6.83426	Up	0.241076	0.514225	-	-	-	-	-
BP000599.1	597	0	2	0.01	1.13535	6.82699	Up	0.241076	0.514627	-	-	GO:0016791//phosphatase activity	-	gi|255549796|ref|XP_002515949.1|/4.07135e-84/Stem 28 kDa glycoprotein precursor, putative [Ricinus communis]
BP007322.1	597	0	2	0.01	1.13535	6.82699	Up	0.241076	0.513372	K09422|1|5e-76|281|pop:POPTR_668851|myb proto-oncogene protein, plant	GO:0043231//intracellular membrane-bounded organelle	GO:0003676//nucleic acid binding	-	gi|224142926|ref|XP_002324782.1|/5.89266e-75/predicted protein [Populus trichocarpa]
BP001223.1	897	0	3	0.01	1.13345	6.82457	Up	0.119087	0.333881	-	-	-	-	gi|462409444|gb|EMJ14778.1|/3.08248e-49/hypothetical protein PRUPE_ppa014990mg [Prunus persica]
BP022353.3	600	0	2	0.01	1.12967	6.81976	Up	0.241076	0.527423	-	GO:0009536//plastid	GO:0016491//oxidoreductase activity	GO:0006950//response to stress	gi|224120300|ref|XP_002318295.1|/1.66946e-37/predicted protein [Populus trichocarpa]
BP017755.1	300	0	1	0.01	1.12967	6.81976	Up	0.48803	0.754627	K11584|1|2e-11|65.5|sbi:SORBI_09g027870|protein phosphatase 2 (formerly 2A), regulatory subunit B'	GO:0008287//protein serine/threonine phosphatase complex	GO:0019888//protein phosphatase regulator activity	GO:0023052//signaling	gi|462397043|gb|EMJ02842.1|/4.20433e-36/hypothetical protein PRUPE_ppa021817mg [Prunus persica]
BP029346.1	300	0	1	0.01	1.12967	6.81976	Up	0.48803	0.750215	-	-	-	-	-
BP012590.1	300	0	1	0.01	1.12967	6.81976	Up	0.48803	0.747634	-	-	-	-	-
BP002050.1	600	0	2	0.01	1.12967	6.81976	Up	0.241076	0.518738	K06694|1|9e-07|51.6|mtr:MTR_5g043640|26S proteasome non-ATPase regulatory subunit 10	GO:0031224//intrinsic to membrane	GO:0005249//voltage-gated potassium channel activity;GO:0005515//protein binding;GO:0000166//nucleotide binding	GO:0009725//response to hormone stimulus;GO:0006873//cellular ion homeostasis;GO:0030001//metal ion transport	gi|298204496|emb|CBI23771.3|/1.70374e-82/unnamed protein product [Vitis vinifera]
BP037120.1	600	0	2	0.01	1.12967	6.81976	Up	0.241076	0.516294	-	-	-	-	gi|147799759|emb|CAN75051.1|/6.53456e-50/hypothetical protein VITISV_020117 [Vitis vinifera]
BP004275.1	903	0	3	0.01	1.12592	6.81496	Up	0.119087	0.330779	K01183|1|1e-136|484|rcu:RCOM_1581410|chitinase [EC:3.2.1.14]	GO:0043231//intracellular membrane-bounded organelle	GO:0004553//hydrolase activity, hydrolyzing O-glycosyl compounds;GO:0043167//ion binding	GO:0006026	gi|20981684|sp|P23472.2|CHLY_HEVBR/7.48575e-136/RecName: Full=Hevamine-A; Includes: RecName: Full=Chitinase; Includes: RecName: Full=Lysozyme; Flags: Precursor
BP022104.1	1815	0	6	0.01	1.12033	6.80779	Up	0.0143546	0.0654884	-	-	-	-	gi|462399731|gb|EMJ05399.1|/6.86308e-165/hypothetical protein PRUPE_ppa003533mg [Prunus persica]
BP011093.1	303	0	1	0.01	1.11849	6.8054	Up	0.48803	0.778344	K14488|1|9e-30|126|pop:POPTR_556562|SAUR family protein	-	-	-	gi|224080530|ref|XP_002306152.1|/1.44355e-28/SAUR family protein [Populus trichocarpa]
BP012861.1	606	0	2	0.01	1.11849	6.8054	Up	0.241076	0.528112	-	-	-	-	gi|356495346|ref|XP_003516539.1|/1.42816e-84/PREDICTED: methyltransferase-like protein 23-like [Glycine max]
BP027940.1	303	0	1	0.01	1.11849	6.8054	Up	0.48803	0.750321	K03013|1|4e-09|57.8|vvi:100258335|DNA-directed RNA polymerases I, II, and III subunit RPABC1;K13457|2|1e-06|49.7|rcu:RCOM_0742270|disease resistance protein RPM1	-	GO:0016787//hydrolase activity;GO:0000166//nucleotide binding	-	gi|255573105|ref|XP_002527482.1|/1.35112e-26/conserved hypothetical protein [Ricinus communis]
BP010863.1	303	0	1	0.01	1.11849	6.8054	Up	0.48803	0.731961	-	-	-	-	-
BP023684.1	609	0	2	0.01	1.11298	6.79828	Up	0.241076	0.527001	-	-	-	-	gi|470132088|ref|XP_004301918.1|/4.15916e-07/PREDICTED: uncharacterized protein LOC101298139 [Fragaria vesca subsp. vesca]
BP019232.1	609	0	2	0.01	1.11298	6.79828	Up	0.241076	0.521411	K02936|1|5e-20|95.5|rcu:RCOM_0790270|large subunit ribosomal protein L7Ae;K10632|2|2e-07|53.5|mtr:MTR_2g104600|BRCA1-associated protein [EC:6.3.2.19];K11982|3|4e-07|52.8|sbi:SORBI_03g011120|E3 ubiquitin-protein ligase RNF115/126 [EC:6.3.2.19]	-	GO:0046872//metal ion binding	-	gi|224130328|ref|XP_002320810.1|/1.18788e-70/predicted protein [Populus trichocarpa]
BP020087.1	306	0	1	0.01	1.10752	6.79119	Up	0.48803	0.768348	-	-	-	-	-
BP027494.1	306	0	1	0.01	1.10752	6.79119	Up	0.48803	0.764652	-	-	-	-	-
BP011844.1	918	0	3	0.01	1.10752	6.79119	Up	0.119087	0.332004	-	-	-	-	-
BP018511.1	615	0	2	0.01	1.10212	6.78413	Up	0.241076	0.512721	-	-	-	-	gi|255548568|ref|XP_002515340.1|/2.4906e-15/conserved hypothetical protein [Ricinus communis]
BP013831.2	615	0	2	0.01	1.10212	6.78413	Up	0.241076	0.511773	K05391|1|1e-25|114|aly:ARALYDRAFT_320567|cyclic nucleotide gated channel, other eukaryote	-	GO:0005515//protein binding;GO:0000166//nucleotide binding	GO:0006810//transport	gi|462403975|gb|EMJ09532.1|/4.09579e-26/hypothetical protein PRUPE_ppa002211mg [Prunus persica]
BP004745.1	2784	0	9	0.01	1.09559	6.77556	Up	0.00173028	0.010834	K09291|1|9e-09|61.2|vvi:100251875|nucleoprotein TPR;K03254|5|4e-08|58.9|gmx:100782598|translation initiation factor 3 subunit A	-	-	-	gi|225470173|ref|XP_002268024.1|/0/PREDICTED: uncharacterized protein LOC100248827 [Vitis vinifera]
BP006982.1	621	0	2	0.01	1.09147	6.77013	Up	0.241076	0.523591	K07447|1|4e-70|261|vvi:100247884|putative holliday junction resolvase [EC:3.1.-.-]	GO:0044464//cell part	GO:0016787//hydrolase activity	GO:0033554//cellular response to stress;GO:0006259//DNA metabolic process	gi|470145699|ref|XP_004308472.1|/2.77235e-70/PREDICTED: putative Holliday junction resolvase-like [Fragaria vesca subsp. vesca]
BP029542.1	1245	0	4	0.01	1.08884	6.76665	Up	0.0588264	0.198615	K06694|1|3e-06|51.2|zma:100284046|26S proteasome non-ATPase regulatory subunit 10	-	-	-	gi|224127075|ref|XP_002329384.1|/2.39765e-59/predicted protein [Populus trichocarpa]
BP016052.1	312	0	1	0.01	1.08622	6.76317	Up	0.48803	0.75388	-	-	-	-	-
BP002106.1	312	0	1	0.01	1.08622	6.76317	Up	0.48803	0.739843	-	-	-	-	-
BP025083.1	312	0	1	0.01	1.08622	6.76317	Up	0.48803	0.71209	K11254|1|1e-40|162|mtr:MTR_2g096100|histone H4	GO:0000785//chromatin;GO:0031090//organelle membrane;GO:0009536//plastid	GO:0003676//nucleic acid binding	GO:0034728//nucleosome organization	gi|470116831|ref|XP_004294578.1|/1.79947e-39/PREDICTED: histone H4-like [Fragaria vesca subsp. vesca]
BP021542.1	939	0	3	0.01	1.08275	6.75856	Up	0.119087	0.329312	-	-	-	-	gi|470119025|ref|XP_004295618.1|/4.69953e-11/PREDICTED: uncharacterized protein LOC101300039 [Fragaria vesca subsp. vesca]
BP004336.1	627	0	2	0.01	1.08102	6.75625	Up	0.241076	0.514879	K02836|1|2e-45|179|vvi:100265078|peptide chain release factor 2	GO:0043231//intracellular membrane-bounded organelle	GO:0003747//translation release factor activity	GO:0006412//translation	gi|224086914|ref|XP_002308002.1|/8.79354e-80/predicted protein [Populus trichocarpa]
BP034423.1	315	0	1	0.01	1.07588	6.74937	Up	0.48803	0.768015	K15360|1|5e-42|167|vvi:100253596|centromere protein X	-	-	-	gi|359491178|ref|XP_002276097.2|/7.28115e-41/PREDICTED: uncharacterized protein LOC100253596 [Vitis vinifera]
BP008736.1	315	0	1	0.01	1.07588	6.74937	Up	0.48803	0.764597	K03676|1|7e-14|73.6|bdi:100821530|glutaredoxin 3	-	GO:0030611//arsenate reductase activity;GO:0015036//disulfide oxidoreductase activity	GO:0019725//cellular homeostasis	gi|255559302|ref|XP_002520671.1|/1.16515e-30/glutaredoxin, grx, putative [Ricinus communis]
BP030092.1	315	0	1	0.01	1.07588	6.74937	Up	0.48803	0.752282	-	-	-	-	-
BP034119.1	315	0	1	0.01	1.07588	6.74937	Up	0.48803	0.720326	-	-	-	-	-
BP004574.1	948	0	3	0.01	1.07247	6.7448	Up	0.119087	0.331454	K00423|1|2e-142|503|vvi:100251280|L-ascorbate oxidase [EC:1.10.3.3]	-	GO:0046914//transition metal ion binding;GO:0016682//oxidoreductase activity, acting on diphenols and related substances as donors, oxygen as acceptor	GO:0008152//metabolic process	gi|462402091|gb|EMJ07648.1|/2.69065e-147/hypothetical protein PRUPE_ppa003411mg [Prunus persica]
BP003055.1	633	0	2	0.01	1.07078	6.74251	Up	0.241076	0.51078	-	-	-	-	gi|462397759|gb|EMJ03427.1|/1.70708e-54/hypothetical protein PRUPE_ppa008625mg [Prunus persica]
BP014249.1	318	0	1	0.01	1.06573	6.73569	Up	0.48803	0.726716	-	-	-	-	-
BP030889.1	1272	0	4	0.01	1.06573	6.73569	Up	0.0588264	0.198492	-	-	-	-	gi|242091389|ref|XP_002441527.1|/7.2949e-11/hypothetical protein SORBIDRAFT_09g028670 [Sorghum bicolor]
BP012089.1	318	0	1	0.01	1.06573	6.73569	Up	0.48803	0.717898	-	-	-	-	-
BP000260.1	1278	0	4	0.01	1.06072	6.7289	Up	0.0588264	0.199108	-	-	GO:0003824//catalytic activity	GO:0009064//glutamine family amino acid metabolic process	gi|224065246|ref|XP_002301736.1|/0/predicted protein [Populus trichocarpa]
BP005140.1	969	0	3	0.01	1.04923	6.71319	Up	0.119087	0.331369	-	-	-	-	gi|357513263|ref|XP_003626920.1|/1.42664e-10/GRF zinc finger containing protein [Medicago truncatula]
BP018341.1	1617	0	5	0.01	1.04793	6.7114	Up	0.029059	0.115269	K14327|1|3e-15|81.6|vvi:100258101|regulator of nonsense transcripts 2;K12619|2|5e-14|77.8|vvi:100260845|5'-3' exoribonuclease 2 [EC:3.1.13.-];K13511|3|5e-11|67.8|vvi:100241559|monolysocardiolipin acyltransferase [EC:2.3.1.-];K13148|4|5e-08|57.8|vvi:100261060|integrator complex subunit 11 [EC:3.1.27.-]	-	-	-	gi|462424248|gb|EMJ28511.1|/3.6181e-37/hypothetical protein PRUPE_ppa016553mg [Prunus persica]
BP002805.1	324	0	1	0.01	1.04599	6.70873	Up	0.48803	0.768736	-	GO:0043231//intracellular membrane-bounded organelle	GO:0046914//transition metal ion binding	-	gi|462396831|gb|EMJ02630.1|/1.7115e-50/hypothetical protein PRUPE_ppa013643mg [Prunus persica]
BP030686.1	324	0	1	0.01	1.04599	6.70873	Up	0.48803	0.73667	-	-	-	-	gi|321155303|emb|CBY05857.1|/2.85399e-13/ASR1 protein [Solanum chilense]
BP010644.1	324	0	1	0.01	1.04599	6.70873	Up	0.48803	0.728008	-	GO:0016020//membrane;GO:0031410//cytoplasmic vesicle	GO:0016491//oxidoreductase activity;GO:0004672//protein kinase activity;GO:0032559	GO:0006464//cellular protein modification process	gi|462403472|gb|EMJ09029.1|/1.05044e-07/hypothetical protein PRUPE_ppa023423mg, partial [Prunus persica]
BP022561.1	324	0	1	0.01	1.04599	6.70873	Up	0.48803	0.710332	-	-	-	-	-
BP014443.1	648	0	2	0.01	1.04599	6.70873	Up	0.241076	0.511077	K01187|1|3e-77|285|gmx:100809690|alpha-glucosidase [EC:3.2.1.20]	GO:0009536//plastid	GO:0004558//alpha-glucosidase activity;GO:0005488//binding	GO:0044238//primary metabolic process	gi|356508232|ref|XP_003522863.1|/3.67379e-76/PREDICTED: alpha-glucosidase 2-like [Glycine max]
BP003757.1	1632	0	5	0.01	1.0383	6.69808	Up	0.029059	0.115437	K13680|1|0.0|908|ath:AT5G22740|beta-mannan synthase [EC:2.4.1.32]	-	GO:0016759//cellulose synthase activity;GO:0019187//beta-1,4-mannosyltransferase activity	-	gi|462404102|gb|EMJ09659.1|/0/hypothetical protein PRUPE_ppa003918mg [Prunus persica]
BP028794.1	327	0	1	0.01	1.03639	6.69543	Up	0.48803	0.747792	-	-	-	-	-
BP030360.1	327	0	1	0.01	1.03639	6.69543	Up	0.48803	0.711947	-	-	-	-	gi|462406777|gb|EMJ12241.1|/9.77556e-14/hypothetical protein PRUPE_ppa019022mg, partial [Prunus persica]
BP024777.1	990	0	3	0.01	1.02697	6.68225	Up	0.119087	0.333795	-	GO:0044464//cell part	-	-	gi|255574468|ref|XP_002528146.1|/2.67796e-145/conserved hypothetical protein [Ricinus communis]
BP024158.1	330	0	1	0.01	1.02697	6.68225	Up	0.48803	0.771353	-	-	-	-	gi|147836037|emb|CAN70674.1|/2.84375e-08/hypothetical protein VITISV_035816 [Vitis vinifera]
BP016697.1	330	0	1	0.01	1.02697	6.68225	Up	0.48803	0.771074	K15692|1|6e-13|70.5|ppp:PHYPADRAFT_16563|E3 ubiquitin-protein ligase RNF13 [EC:6.3.2.19];K05283|3|2e-11|65.5|aly:ARALYDRAFT_354960|phosphatidylinositol glycan, class W [EC:2.3.-.-]	-	GO:0046914//transition metal ion binding	-	gi|462405736|gb|EMJ11200.1|/6.72167e-34/hypothetical protein PRUPE_ppa015162mg [Prunus persica]
BP007267.2	330	0	1	0.01	1.02697	6.68225	Up	0.48803	0.740821	-	-	-	-	gi|462396347|gb|EMJ02146.1|/2.02854e-22/hypothetical protein PRUPE_ppa000028mg [Prunus persica]
BP007796.1	330	0	1	0.01	1.02697	6.68225	Up	0.48803	0.711329	K10773|1|1e-32|135|gmx:100818398|endonuclease III [EC:4.2.99.18]	GO:0009570//chloroplast stroma	GO:0016799//hydrolase activity, hydrolyzing N-glycosyl compounds	GO:0006281//DNA repair	gi|356541151|ref|XP_003539044.1|/1.83049e-31/PREDICTED: endonuclease III-like protein 1-like [Glycine max]
BP023058.1	333	0	1	0.01	1.01772	6.6692	Up	0.48803	0.773763	-	-	-	-	-
BP015848.1	666	0	2	0.01	1.01772	6.6692	Up	0.241076	0.519557	K07936|1|9e-125|443|gmx:100813605|GTP-binding nuclear protein Ran	-	GO:0017111//nucleoside-triphosphatase activity;GO:0032561//guanyl ribonucleotide binding	GO:0023052//signaling;GO:0006605//protein targeting;GO:0009207;GO:0051169//nuclear transport	gi|462419496|gb|EMJ23759.1|/1.12002e-123/hypothetical protein PRUPE_ppa008371mg [Prunus persica]
BP008621.2	669	0	2	0.01	1.01316	6.66271	Up	0.241076	0.515333	-	-	-	-	gi|147777618|emb|CAN73688.1|/4.29018e-14/hypothetical protein VITISV_042244 [Vitis vinifera]
BP000994.1	669	0	2	0.01	1.01316	6.66271	Up	0.241076	0.515131	K09422|1|9e-64|241|vvi:100244963|myb proto-oncogene protein, plant	GO:0043231//intracellular membrane-bounded organelle	GO:0003676//nucleic acid binding;GO:0001071//nucleic acid binding transcription factor activity	GO:0006351//transcription, DNA-dependent;GO:0048869//cellular developmental process	gi|147835010|emb|CAN70191.1|/8.52496e-63/hypothetical protein VITISV_016818 [Vitis vinifera]
BP022559.1	336	0	1	0.01	1.00863	6.65626	Up	0.48803	0.770962	-	-	-	-	-
BP008316.1	336	0	1	0.01	1.00863	6.65626	Up	0.48803	0.760176	K14488|1|9e-09|56.6|pop:POPTR_583187|SAUR family protein	-	-	-	gi|224095881|ref|XP_002310499.1|/3.01748e-10/SAUR family protein [Populus trichocarpa]
BP001034.1	336	0	1	0.01	1.00863	6.65626	Up	0.48803	0.715823	-	-	GO:0003824//catalytic activity	-	gi|462410053|gb|EMJ15387.1|/1.95587e-09/hypothetical protein PRUPE_ppa020145mg, partial [Prunus persica]
BP005045.1	1011	0	3	0.01	1.00564	6.65197	Up	0.119087	0.333239	-	GO:0005618//cell wall	-	GO:0055086//nucleobase-containing small molecule metabolic process;GO:0006950//response to stress	gi|225449647|ref|XP_002262699.1|/7.82265e-132/PREDICTED: bark storage protein A [Vitis vinifera]
BP028338.1	675	0	2	0.01	1.00415	6.64983	Up	0.241076	0.52944	K14321|1|2e-12|70.9|vvi:100243153|nucleoporin-like protein 2;K10206|2|5e-12|69.3|vvi:100242846|LL-diaminopimelate aminotransferase [EC:2.6.1.83];K01855|3|6e-07|52.4|vvi:100244254|tRNA pseudouridine38/39 synthase [EC:5.4.99.45]	-	-	-	gi|224118926|ref|XP_002331338.1|/2.91323e-34/predicted protein [Populus trichocarpa]
BP033005.1	1014	0	3	0.01	1.00267	6.6477	Up	0.119087	0.331665	-	-	-	-	gi|224120166|ref|XP_002331075.1|/2.66541e-63/predicted protein [Populus trichocarpa]
BP005869.1	339	0	1	0.01	0.999708	6.64343	Up	0.48803	0.757957	-	-	-	-	-
BP001158.1	339	0	1	0.01	0.999708	6.64343	Up	0.48803	0.74974	-	-	-	-	-
BP009692.1	339	0	1	0.01	0.999708	6.64343	Up	0.48803	0.745488	K00232|1|6e-28|120|gmx:100780811|acyl-CoA oxidase [EC:1.3.3.6]	GO:0042579//microbody	GO:0016634	GO:0009062//fatty acid catabolic process	gi|449529822|ref|XP_004171897.1|/2.07283e-27/PREDICTED: acyl-coenzyme A oxidase 3, peroxisomal-like [Cucumis sativus]
BP007140.1	1017	0	3	0.01	0.999708	6.64343	Up	0.119087	0.330023	-	-	-	-	gi|359474353|ref|XP_002265516.2|/7.70174e-103/PREDICTED: uncharacterized protein LOC100257409 [Vitis vinifera]
BP019192.1	678	0	2	0.01	0.999708	6.64343	Up	0.241076	0.513923	K11982|1|3e-12|70.1|sbi:SORBI_03g011120|E3 ubiquitin-protein ligase RNF115/126 [EC:6.3.2.19];K15692|2|4e-12|69.7|bdi:100845565|E3 ubiquitin-protein ligase RNF13 [EC:6.3.2.19]	GO:0043227//membrane-bounded organelle	GO:0019787//small conjugating protein ligase activity	GO:0032446//protein modification by small protein conjugation;GO:0006970//response to osmotic stress;GO:0009738//abscisic acid mediated signaling pathway	gi|224104393|ref|XP_002313422.1|/9.65509e-78/predicted protein [Populus trichocarpa]
BP035089.1	1020	0	3	0.01	0.996768	6.63919	Up	0.119087	0.330821	-	GO:0009536//plastid	-	-	gi|359488897|ref|XP_002282990.2|/8.71053e-155/PREDICTED: 3-dehydroquinate synthase-like [Vitis vinifera]
BP002978.1	1362	0	4	0.01	0.995304	6.63707	Up	0.0588264	0.198954	K03327|1|6e-151|532|vvi:100251800|multidrug resistance protein, MATE family	-	-	-	gi|255580258|ref|XP_002530959.1|/1.1044e-153/multidrug resistance pump, putative [Ricinus communis]
BP000929.1	681	0	2	0.01	0.995304	6.63707	Up	0.241076	0.511823	-	-	-	-	gi|296085478|emb|CBI29210.3|/3.47446e-67/unnamed protein product [Vitis vinifera]
BP011978.1	342	0	1	0.01	0.990939	6.63072	Up	0.48803	0.776868	-	-	-	-	gi|297735281|emb|CBI17643.3|/9.59533e-25/unnamed protein product [Vitis vinifera]
BP022522.1	684	0	2	0.01	0.990939	6.63072	Up	0.241076	0.529227	K09286|1|5e-25|112|aly:ARALYDRAFT_478447|EREBP-like factor	-	-	-	gi|225448564|ref|XP_002273838.1|/1.06328e-39/PREDICTED: dehydration-responsive element-binding protein 2C-like [Vitis vinifera]
BP031014.1	342	0	1	0.01	0.990939	6.63072	Up	0.48803	0.768903	-	-	-	-	-
BP002296.1	684	0	2	0.01	0.990939	6.63072	Up	0.241076	0.525947	-	-	-	GO:0050896//response to stimulus	gi|470122367|ref|XP_004297214.1|/3.38102e-78/PREDICTED: uncharacterized protein LOC101303795 [Fragaria vesca subsp. vesca]
BP016170.1	342	0	1	0.01	0.990939	6.63072	Up	0.48803	0.761208	-	-	-	-	-
BP034167.1	342	0	1	0.01	0.990939	6.63072	Up	0.48803	0.730856	-	-	-	-	gi|357447017|ref|XP_003593784.1|/1.1784e-06/GRF zinc finger containing protein [Medicago truncatula]
BP035788.1	684	0	2	0.01	0.990939	6.63072	Up	0.241076	0.511873	-	-	-	-	gi|449438098|ref|XP_004136827.1|/1.53182e-46/PREDICTED: uncharacterized protein LOC101207471 [Cucumis sativus]
BP001869.1	1032	0	3	0.01	0.985177	6.62231	Up	0.119087	0.33277	K08490|1|2e-99|360|gmx:100778493|syntaxin 5	-	-	-	gi|462419250|gb|EMJ23513.1|/3.3114e-101/hypothetical protein PRUPE_ppa008047mg [Prunus persica]
BP005219.1	690	0	2	0.01	0.982322	6.61812	Up	0.241076	0.525054	-	-	GO:0016741	GO:0006730//one-carbon metabolic process	gi|462417388|gb|EMJ22125.1|/5.79726e-78/hypothetical protein PRUPE_ppa023083mg, partial [Prunus persica]
BP036767.1	345	0	1	0.01	0.982322	6.61812	Up	0.48803	0.743355	-	-	-	-	gi|359475437|ref|XP_003631686.1|/2.06326e-19/PREDICTED: uncharacterized protein LOC100259955 isoform 2 [Vitis vinifera]
BP022010.1	345	0	1	0.01	0.982322	6.61812	Up	0.48803	0.742629	-	-	-	-	-
BP007182.1	345	0	1	0.01	0.982322	6.61812	Up	0.48803	0.716642	-	-	-	-	-
BP011274.1	690	0	2	0.01	0.982322	6.61812	Up	0.241076	0.511375	-	-	-	-	gi|89179406|gb|ABD63142.1|/7.21938e-12/Retrotransposon gag protein [Asparagus officinalis]
BP022125.2	693	0	2	0.01	0.978069	6.61186	Up	0.241076	0.524217	-	GO:0043231//intracellular membrane-bounded organelle	GO:0003676//nucleic acid binding;GO:0046983//protein dimerization activity	GO:0003002//regionalization;GO:0006355//regulation of transcription, DNA-dependent;GO:0048878//chemical homeostasis;GO:0009740//gibberellic acid mediated signaling pathway;GO:0003006//developmental process involved in reproduction	gi|224134186|ref|XP_002327777.1|/1.45108e-52/short internodes 2 [Populus trichocarpa]
BP020214.2	693	0	2	0.01	0.978069	6.61186	Up	0.241076	0.519506	K05298|1|3e-15|75.9|gmx:732571|glyceraldehyde-3-phosphate dehydrogenase (NADP+) (phosphorylating) [EC:1.2.1.13]	GO:0009536//plastid	GO:0000166//nucleotide binding	GO:0015977//carbon fixation;GO:0019318//hexose metabolic process	gi|255641007|gb|ACU20783.1|/4.15007e-14/unknown [Glycine max]
BP001774.1	1392	0	4	0.01	0.973854	6.60563	Up	0.0588264	0.200039	K04733|1|5e-62|236|ath:AT5G38990|interleukin-1 receptor-associated kinase 4 [EC:2.7.11.1]	-	GO:0016301//kinase activity	-	gi|359488331|ref|XP_002277688.2|/5.94169e-94/PREDICTED: receptor-like protein kinase FERONIA [Vitis vinifera]
BP004029.1	696	0	2	0.01	0.973854	6.60563	Up	0.241076	0.529174	-	GO:0031224//intrinsic to membrane	GO:0046914//transition metal ion binding	GO:0006091//generation of precursor metabolites and energy	gi|255564516|ref|XP_002523254.1|/1.71371e-85/copper ion binding protein, putative [Ricinus communis]
BP021665.1	348	0	1	0.01	0.973854	6.60563	Up	0.48803	0.766965	K15271|1|2e-09|58.5|rcu:RCOM_1095670|ATP-dependent DNA helicase HFM1/MER3 [EC:3.6.4.12];K15078|3|3e-08|55.1|vvi:100250139|structure-specific endonuclease subunit SLX1 [EC:3.6.1.-];K03798|4|4e-06|47.8|rcu:RCOM_0340700|cell division protease FtsH [EC:3.4.24.-]	GO:0043231//intracellular membrane-bounded organelle	-	-	gi|462418988|gb|EMJ23251.1|/3.61251e-32/hypothetical protein PRUPE_ppa003120mg [Prunus persica]
BP005072.1	348	0	1	0.01	0.973854	6.60563	Up	0.48803	0.761807	-	-	-	-	gi|255573105|ref|XP_002527482.1|/1.33271e-18/conserved hypothetical protein [Ricinus communis]
BP029086.1	348	0	1	0.01	0.973854	6.60563	Up	0.48803	0.753293	-	-	-	-	gi|12322420|gb|AAG51231.1|AC035249_6/3.51527e-11/unknown protein; 65731-67017 [Arabidopsis thaliana]
BP019779.1	348	0	1	0.01	0.973854	6.60563	Up	0.48803	0.732011	-	-	-	-	-
BP001057.1	348	0	1	0.01	0.973854	6.60563	Up	0.48803	0.730806	K15131|1|3e-52|201|vvi:100255926|mediator of RNA polymerase II transcription subunit 11	GO:0043234//protein complex	-	GO:0006355//regulation of transcription, DNA-dependent	gi|462396822|gb|EMJ02621.1|/1.27595e-53/hypothetical protein PRUPE_ppa013516mg [Prunus persica]
BP024296.1	1392	0	4	0.01	0.973854	6.60563	Up	0.0588264	0.198677	K13691|1|1e-53|209|pop:POPTR_810275|pathogen-inducible salicylic acid glucosyltransferase [EC:2.4.1.-];K13692|2|4e-53|207|rcu:RCOM_1154190|UDP-glucose:(indol-3-yl)acetate beta-D-glucosyltransferase [EC:2.4.1.121];K13068|5|5e-52|203|aly:ARALYDRAFT_479675|sinapate 1-glucosyltransferase [EC:2.4.1.120]	-	GO:0016758//transferase activity, transferring hexosyl groups	-	gi|462402181|gb|EMJ07738.1|/0/hypothetical protein PRUPE_ppa019639mg [Prunus persica]
BP013121.1	348	0	1	0.01	0.973854	6.60563	Up	0.48803	0.727163	-	-	-	-	-
BP010742.1	1047	0	3	0.01	0.971063	6.60149	Up	0.119087	0.328853	-	-	-	GO:0044249//cellular biosynthetic process;GO:0048513//organ development	gi|225423869|ref|XP_002278697.1|/8.50014e-121/PREDICTED: transcription factor bHLH30 [Vitis vinifera]
BP034329.2	699	0	2	0.01	0.969674	6.59943	Up	0.241076	0.518635	-	GO:0031224//intrinsic to membrane	GO:0005488//binding;GO:0004674//protein serine/threonine kinase activity	-	gi|388491654|gb|AFK33893.1|/1.70223e-24/unknown [Lotus japonicus]
BP029939.1	351	0	1	0.01	0.96553	6.59325	Up	0.48803	0.774044	-	-	-	-	gi|359488438|ref|XP_003633759.1|/1.92215e-09/PREDICTED: uncharacterized protein LOC100853743 [Vitis vinifera]
BP017972.1	351	0	1	0.01	0.96553	6.59325	Up	0.48803	0.769681	-	GO:0030312//external encapsulating structure	GO:0004866//endopeptidase inhibitor activity	-	gi|11596186|gb|AAG38521.1|AF283536_1/6.78908e-31/cystatin-like protein [Citrus x paradisi]
BP032838.1	351	0	1	0.01	0.96553	6.59325	Up	0.48803	0.739022	-	-	GO:0005488//binding	-	gi|449488366|ref|XP_004158014.1|/3.27109e-17/PREDICTED: polyadenylate-binding protein RBP45B-like [Cucumis sativus]
BP016948.1	351	0	1	0.01	0.96553	6.59325	Up	0.48803	0.73897	-	-	-	-	gi|460388771|ref|XP_004240038.1|/8.07569e-08/PREDICTED: uncharacterized protein LOC101262216 [Solanum lycopersicum]
BP005858.1	351	0	1	0.01	0.96553	6.59325	Up	0.48803	0.721546	-	-	-	-	-
BP015122.1	351	0	1	0.01	0.96553	6.59325	Up	0.48803	0.709244	-	-	-	-	-
BP037102.1	354	0	1	0.01	0.957348	6.58097	Up	0.48803	0.762298	-	-	-	-	gi|462402155|gb|EMJ07712.1|/1.08009e-28/hypothetical protein PRUPE_ppa019291mg [Prunus persica]
BP005562.1	354	0	1	0.01	0.957348	6.58097	Up	0.48803	0.754414	K14790|1|5e-18|79.7|rcu:RCOM_0333710|nucleolar protein 9	GO:0031981//nuclear lumen	GO:0003676//nucleic acid binding	-	gi|255586337|ref|XP_002533819.1|/7.39289e-17/Protein C14orf21, putative [Ricinus communis]
BP011237.1	354	0	1	0.01	0.957348	6.58097	Up	0.48803	0.74837	-	-	GO:0043169//cation binding	GO:0006812//cation transport	gi|356558009|ref|XP_003547302.1|/1.27884e-21/PREDICTED: uncharacterized protein LOC100776617 [Glycine max]
BP012274.1	354	0	1	0.01	0.957348	6.58097	Up	0.48803	0.746481	K13181|1|3e-16|81.6|rcu:RCOM_1598290|ATP-dependent RNA helicase DDX27 [EC:3.6.4.13]	-	GO:0017111//nucleoside-triphosphatase activity;GO:0000166//nucleotide binding	-	gi|255538978|ref|XP_002510554.1|/3.98461e-15/dead box ATP-dependent RNA helicase, putative [Ricinus communis]
BP017378.1	354	0	1	0.01	0.957348	6.58097	Up	0.48803	0.709433	-	-	-	-	-
BP032165.1	1071	0	3	0.01	0.949303	6.5688	Up	0.119087	0.333538	-	-	-	-	gi|470105005|ref|XP_004288879.1|/2.71334e-37/PREDICTED: F-box/kelch-repeat protein At3g06240-like [Fragaria vesca subsp. vesca]
BP000531.1	357	0	1	0.01	0.949303	6.5688	Up	0.48803	0.765366	-	-	-	-	gi|462411912|gb|EMJ16961.1|/2.65099e-27/hypothetical protein PRUPE_ppa009504mg [Prunus persica]
BP004709.1	1071	0	3	0.01	0.949303	6.5688	Up	0.119087	0.332259	K13993|1|1e-14|79.3|ath:AT5G20970|HSP20 family protein	-	-	-	gi|462417161|gb|EMJ21898.1|/2.61592e-48/hypothetical protein PRUPE_ppa021015mg [Prunus persica]
BP020704.1	714	0	2	0.01	0.949303	6.5688	Up	0.241076	0.517921	K15336|1|4e-10|63.2|vvi:100259391|tRNA (cytosine38-C5)-methyltransferase [EC:2.1.1.204]	GO:0009536//plastid	-	-	gi|462423370|gb|EMJ27633.1|/2.00179e-76/hypothetical protein PRUPE_ppa023621mg, partial [Prunus persica]
BP007154.1	357	0	1	0.01	0.949303	6.5688	Up	0.48803	0.730355	-	-	-	-	-
BP011542.1	357	0	1	0.01	0.949303	6.5688	Up	0.48803	0.709103	-	-	-	-	-
BP025260.1	720	0	2	0.01	0.941392	6.55672	Up	0.241076	0.528059	K08495|1|4e-121|431|vvi:100265981|golgi SNAP receptor complex member 1	GO:0012505//endomembrane system;GO:0044431//Golgi apparatus part;GO:0031224//intrinsic to membrane	GO:0005515//protein binding	GO:0009725//response to hormone stimulus;GO:0048193//Golgi vesicle transport	gi|462417471|gb|EMJ22208.1|/4.6289e-121/hypothetical protein PRUPE_ppa010682mg [Prunus persica]
BP009147.1	360	0	1	0.01	0.941392	6.55672	Up	0.48803	0.758497	-	-	-	-	gi|470104769|ref|XP_004288768.1|/1.23001e-19/PREDICTED: codeine O-demethylase-like [Fragaria vesca subsp. vesca]
BP010505.1	360	0	1	0.01	0.941392	6.55672	Up	0.48803	0.742785	-	-	-	-	-
BP016546.1	2163	0	6	0.01	0.940086	6.55472	Up	0.0143546	0.0653517	-	-	-	-	gi|224137182|ref|XP_002327059.1|/1.6354e-91/predicted protein [Populus trichocarpa]
BP035044.1	1449	0	4	0.01	0.935545	6.54773	Up	0.0588264	0.1988	K14611|1|0.0|900|rcu:RCOM_1118530|solute carrier family 23 (nucleobase transporter), member 1/2	GO:0044464//cell part	GO:0005215//transporter activity	GO:0006810//transport	gi|470136636|ref|XP_004304090.1|/0/PREDICTED: nucleobase-ascorbate transporter 1-like [Fragaria vesca subsp. vesca]
BP010084.1	1452	0	4	0.01	0.933612	6.54475	Up	0.0588264	0.200008	K00876|1|0.0|736|vvi:100257790|uridine kinase [EC:2.7.1.48]	GO:0044424//intracellular part	GO:0016763//transferase activity, transferring pentosyl groups;GO:0032559;GO:0019206//nucleoside kinase activity	GO:0055086//nucleobase-containing small molecule metabolic process;GO:0006796//phosphate-containing compound metabolic process	gi|359488603|ref|XP_003633787.1|/0/PREDICTED: uridine kinase-like protein 1, chloroplastic-like isoform 1 [Vitis vinifera]
BP037192.1	363	0	1	0.01	0.933612	6.54475	Up	0.48803	0.760991	K05658|1|4e-13|70.9|gmx:100814667|ATP-binding cassette, subfamily B (MDR/TAP), member 1	-	GO:0016787//hydrolase activity	-	gi|462400213|gb|EMJ05881.1|/3.69038e-16/hypothetical protein PRUPE_ppa000269mg [Prunus persica]
BP027292.1	726	0	2	0.01	0.933612	6.54475	Up	0.241076	0.512471	-	-	-	-	-
BP026886.1	1092	0	3	0.01	0.931047	6.54078	Up	0.119087	0.333924	K01807|1|3e-92|336|vvi:100240835|ribose 5-phosphate isomerase A [EC:5.3.1.6]	GO:0009536//plastid	GO:0016861//intramolecular oxidoreductase activity, interconverting aldoses and ketoses	GO:0006098//pentose-phosphate shunt	gi|225444205|ref|XP_002270834.1|/4.39132e-91/PREDICTED: ribose-5-phosphate isomerase A [Vitis vinifera]
BP011135.1	2184	0	6	0.01	0.931047	6.54078	Up	0.0143546	0.0653654	-	-	-	-	gi|147778870|emb|CAN62735.1|/3.30359e-124/hypothetical protein VITISV_027749 [Vitis vinifera]
BP022392.1	1092	0	3	0.01	0.931047	6.54078	Up	0.119087	0.32927	-	-	GO:0003676//nucleic acid binding;GO:0001071//nucleic acid binding transcription factor activity	GO:0032501//multicellular organismal process	gi|255557623|ref|XP_002519841.1|/6.45628e-143/transcription factor, putative [Ricinus communis]
BP036607.1	729	0	2	0.01	0.92977	6.5388	Up	0.241076	0.519711	-	-	-	-	gi|449451399|ref|XP_004143449.1|/2.30247e-83/PREDICTED: ZF-HD homeobox protein At4g24660-like [Cucumis sativus]
BP032961.1	1095	0	3	0.01	0.928496	6.53682	Up	0.119087	0.329688	K01206|1|1e-13|75.9|ath:AT1G67830|alpha-L-fucosidase [EC:3.2.1.51]	-	-	-	gi|462421967|gb|EMJ26230.1|/5.55255e-102/hypothetical protein PRUPE_ppa019929mg, partial [Prunus persica]
BP001471.1	366	0	1	0.01	0.925959	6.53288	Up	0.48803	0.76796	-	-	-	-	gi|297736652|emb|CBI25523.3|/1.75949e-26/unnamed protein product [Vitis vinifera]
BP015048.1	732	0	2	0.01	0.925959	6.53288	Up	0.241076	0.521877	-	-	-	-	-
BP022471.1	366	0	1	0.01	0.925959	6.53288	Up	0.48803	0.74455	-	-	-	-	gi|462403226|gb|EMJ08783.1|/7.17667e-12/hypothetical protein PRUPE_ppa019645mg, partial [Prunus persica]
BP016814.1	366	0	1	0.01	0.925959	6.53288	Up	0.48803	0.718237	-	-	GO:0005488//binding;GO:0004672//protein kinase activity	-	gi|225459705|ref|XP_002284700.1|/1.03151e-26/PREDICTED: wall-associated receptor kinase 1-like [Vitis vinifera]
BP016872.1	1098	0	3	0.01	0.925959	6.53288	Up	0.119087	0.329186	K01206|1|3e-31|134|aly:ARALYDRAFT_475890|alpha-L-fucosidase [EC:3.2.1.51];K00514|3|7e-26|116|rcu:RCOM_1428040|zeta-carotene desaturase [EC:1.3.5.6]	-	GO:0016788//hydrolase activity, acting on ester bonds	GO:0044238//primary metabolic process	gi|462413679|gb|EMJ18728.1|/2.81752e-154/hypothetical protein PRUPE_ppa023400mg [Prunus persica]
BP009150.4	2931	0	8	0.01	0.925011	6.5314	Up	0.00350274	0.0199097	K07385|1|3e-140|498|aly:ARALYDRAFT_664366|1,8-cineole synthase [EC:4.2.3.-]	-	GO:0016829//lyase activity	-	gi|121490210|emb|CAK55186.1|/0/pinene synthase [Quercus ilex]
BP023545.1	735	0	2	0.01	0.92218	6.52698	Up	0.241076	0.520792	-	-	-	-	gi|224103849|ref|XP_002313218.1|/1.01276e-94/predicted protein [Populus trichocarpa]
BP003095.1	1470	0	4	0.01	0.92218	6.52698	Up	0.0588264	0.198186	K08332|1|5e-18|90.9|vcn:VOLCADRAFT_41528|vacuolar protein 8;K14431|5|5e-10|64.3|aly:ARALYDRAFT_311885|transcription factor TGA	-	-	-	gi|470111429|ref|XP_004291950.1|/2.62798e-148/PREDICTED: U-box domain-containing protein 13-like [Fragaria vesca subsp. vesca]
BP006896.1	1842	0	5	0.01	0.919927	6.52345	Up	0.029059	0.115796	K04424|1|2e-14|79.3|aly:ARALYDRAFT_909157|sterile alpha motif and leucine zipper containing kinase AZK [EC:2.7.11.25];K14510|3|2e-13|76.3|ppp:PHYPADRAFT_30352|serine/threonine-protein kinase CTR1 [EC:2.7.11.1];K04427|4|2e-13|75.9|olu:OSTLU_42011|mitogen-activated protein kinase kinase kinase 7 [EC:2.7.11.25]	-	GO:0004713//protein tyrosine kinase activity;GO:0032559	GO:0006464//cellular protein modification process	gi|297745399|emb|CBI40479.3|/0/unnamed protein product [Vitis vinifera]
BP014087.1	369	0	1	0.01	0.918431	6.5211	Up	0.48803	0.759525	-	-	-	-	gi|470132088|ref|XP_004301918.1|/3.54907e-11/PREDICTED: uncharacterized protein LOC101298139 [Fragaria vesca subsp. vesca]
BP008782.1	738	0	2	0.01	0.918431	6.5211	Up	0.241076	0.52224	K15382|1|7e-23|105|vvi:100266643|solute carrier family 50 (sugar transporter)	-	-	-	gi|460379174|ref|XP_004235339.1|/5.17369e-22/PREDICTED: bidirectional sugar transporter SWEET10-like [Solanum lycopersicum]
BP004396.1	369	0	1	0.01	0.918431	6.5211	Up	0.48803	0.737793	K15263|1|4e-06|47.8|sbi:SORBI_03g026080|cell growth-regulating nucleolar protein	-	-	-	gi|357476189|ref|XP_003608380.1|/2.14816e-16/hypothetical protein MTR_4g093280 [Medicago truncatula]
BP019365.1	372	0	1	0.01	0.911024	6.50942	Up	0.48803	0.736772	-	-	-	-	-
BP030143.1	372	0	1	0.01	0.911024	6.50942	Up	0.48803	0.728805	K08737|1|1e-08|55.8|mtr:MTR_7g109470|DNA mismatch repair protein MSH6	GO:0009536//plastid	GO:0016788//hydrolase activity, acting on ester bonds;GO:0032559;GO:0003690//double-stranded DNA binding	GO:0000002//mitochondrial genome maintenance;GO:0006281//DNA repair	gi|462422363|gb|EMJ26626.1|/1.68035e-45/hypothetical protein PRUPE_ppa000475mg [Prunus persica]
BP015810.1	747	0	2	0.01	0.907366	6.50361	Up	0.241076	0.530294	-	-	-	-	-
BP019741.1	1497	0	4	0.01	0.905547	6.50072	Up	0.0588264	0.198523	K01179|1|3e-152|536|sbi:SORBI_02g030710|endoglucanase [EC:3.2.1.4]	GO:0044464//cell part	GO:0004553//hydrolase activity, hydrolyzing O-glycosyl compounds	GO:0044238//primary metabolic process	gi|347466573|gb|AEO97199.1|/0/endo-1,4-beta-glucanase [Populus trichocarpa]
BP024669.1	750	0	2	0.01	0.903736	6.49783	Up	0.241076	0.525789	K11596|1|2e-51|200|osa:4333732|argonaute	-	GO:0008135//translation factor activity, nucleic acid binding	GO:0006412//translation	gi|462409659|gb|EMJ14993.1|/9.10051e-99/hypothetical protein PRUPE_ppa000866m1g, partial [Prunus persica]
BP030129.1	375	0	1	0.01	0.903736	6.49783	Up	0.48803	0.740152	-	-	-	-	-
BP021409.1	375	0	1	0.01	0.903736	6.49783	Up	0.48803	0.733322	-	-	-	-	gi|462417638|gb|EMJ22375.1|/4.59146e-19/hypothetical protein PRUPE_ppa021878mg [Prunus persica]
BP003831.1	375	0	1	0.01	0.903736	6.49783	Up	0.48803	0.717608	-	-	-	-	-
BP018376.1	1878	0	5	0.01	0.902292	6.49552	Up	0.029059	0.115144	K10569|1|7e-28|124|aly:ARALYDRAFT_488218|endonuclease VIII-like 3;K03165|5|2e-11|69.7|vvi:100248256|DNA topoisomerase III [EC:5.99.1.2]	-	-	-	gi|462413144|gb|EMJ18193.1|/1.86104e-96/hypothetical protein PRUPE_ppa002558mg [Prunus persica]
BP022952.1	753	0	2	0.01	0.900136	6.49207	Up	0.241076	0.52621	-	-	-	-	gi|462397622|gb|EMJ03290.1|/2.02546e-13/hypothetical protein PRUPE_ppa007474mg [Prunus persica]
BP009215.1	378	0	1	0.01	0.896564	6.48633	Up	0.48803	0.754253	K13418|1|2e-15|78.6|rcu:RCOM_0186340|somatic embryogenesis receptor kinase 1 [EC:2.7.10.1 2.7.11.1];K13416|4|4e-14|74.3|ath:AT4G33430|brassinosteroid insensitive 1-associated receptor kinase 1 [EC:2.7.10.1 2.7.11.1]	-	GO:0004672//protein kinase activity;GO:0032559	GO:0006464//cellular protein modification process	gi|225462657|ref|XP_002266286.1|/1.19282e-51/PREDICTED: probable receptor-like protein kinase At5g39030-like [Vitis vinifera]
BP033719.1	1899	0	5	0.01	0.892314	6.47948	Up	0.029059	0.115542	K09841|1|5e-53|207|bdi:100827045|xanthoxin dehydrogenase [EC:1.1.1.288];K13070|5|2e-50|198|osa:4335093|momilactone-A synthase [EC:1.1.1.295]	-	GO:0004312//fatty acid synthase activity;GO:0016616//oxidoreductase activity, acting on the CH-OH group of donors, NAD or NADP as acceptor	GO:0008152//metabolic process	gi|462395795|gb|EMJ01594.1|/1.30099e-113/hypothetical protein PRUPE_ppa008509mg [Prunus persica]
BP001220.1	381	0	1	0.01	0.889504	6.47493	Up	0.48803	0.781371	-	-	-	-	gi|225443566|ref|XP_002273293.1|/3.25167e-33/PREDICTED: OPA3-like protein [Vitis vinifera]
BP003112.1	381	0	1	0.01	0.889504	6.47493	Up	0.48803	0.741595	-	-	-	-	-
BP003129.1	381	0	1	0.01	0.889504	6.47493	Up	0.48803	0.717947	-	-	-	-	gi|255548822|ref|XP_002515467.1|/8.3074e-21/conserved hypothetical protein [Ricinus communis]
BP035081.1	765	0	2	0.01	0.886016	6.46926	Up	0.241076	0.527635	-	-	-	-	gi|470120955|ref|XP_004296551.1|/5.03731e-84/PREDICTED: protein vip1-like [Fragaria vesca subsp. vesca]
BP015359.1	765	0	2	0.01	0.886016	6.46926	Up	0.241076	0.516903	-	-	-	-	gi|462412001|gb|EMJ17050.1|/6.59421e-76/hypothetical protein PRUPE_ppa010349mg [Prunus persica]
BP019645.1	765	0	2	0.01	0.886016	6.46926	Up	0.241076	0.512821	-	-	GO:0005488//binding	GO:0006261//DNA-dependent DNA replication;GO:0000904//cell morphogenesis involved in differentiation;GO:0022402//cell cycle process;GO:0009411//response to UV	gi|449464890|ref|XP_004150162.1|/3.29552e-51/PREDICTED: uncharacterized protein LOC101212180 [Cucumis sativus]
BP014510.1	1533	0	4	0.01	0.884282	6.46643	Up	0.0588264	0.199201	K03165|1|0.0|837|vvi:100260076|DNA topoisomerase III [EC:5.99.1.2]	GO:0043232;GO:0043231//intracellular membrane-bounded organelle	GO:0003916//DNA topoisomerase activity	GO:0006261//DNA-dependent DNA replication	gi|359478029|ref|XP_002264970.2|/0/PREDICTED: DNA topoisomerase 3-beta-1-like [Vitis vinifera]
BP004005.1	384	0	1	0.01	0.882555	6.46361	Up	0.48803	0.778173	-	-	-	-	gi|255542928|ref|XP_002512527.1|/3.85894e-18/conserved hypothetical protein [Ricinus communis]
BP021944.1	384	0	1	0.01	0.882555	6.46361	Up	0.48803	0.767296	-	-	-	-	-
BP002352.1	384	0	1	0.01	0.882555	6.46361	Up	0.48803	0.765091	-	-	-	-	gi|147860139|emb|CAN82925.1|/1.50848e-22/hypothetical protein VITISV_039591 [Vitis vinifera]
BP015103.1	1539	0	4	0.01	0.880834	6.4608	Up	0.0588264	0.199449	K00938|1|0.0|652|pop:POPTR_712033|phosphomevalonate kinase [EC:2.7.4.2]	-	GO:0016301//kinase activity;GO:0000166//nucleotide binding	-	gi|462405654|gb|EMJ11118.1|/0/hypothetical protein PRUPE_ppa004466mg [Prunus persica]
BP002497.1	1158	0	3	0.01	0.877982	6.45612	Up	0.119087	0.329855	-	-	GO:0043167//ion binding;GO:0008422//beta-glucosidase activity	GO:0044238//primary metabolic process	gi|255557295|ref|XP_002519678.1|/1.23511e-139/Glucan endo-1,3-beta-glucosidase precursor, putative [Ricinus communis]
BP030268.1	387	0	1	0.01	0.875713	6.45239	Up	0.48803	0.761371	-	-	-	-	gi|147795467|emb|CAN65853.1|/6.54982e-10/hypothetical protein VITISV_004966 [Vitis vinifera]
BP035421.1	387	0	1	0.01	0.875713	6.45239	Up	0.48803	0.760556	K00423|1|5e-20|94.0|ath:AT5G21100|L-ascorbate oxidase [EC:1.10.3.3]	GO:0005576//extracellular region	GO:0046914//transition metal ion binding;GO:0016682//oxidoreductase activity, acting on diphenols and related substances as donors, oxygen as acceptor	GO:0009808//lignin metabolic process	gi|470108321|ref|XP_004290469.1|/1.53742e-59/PREDICTED: putative laccase-9-like [Fragaria vesca subsp. vesca]
BP001780.1	387	0	1	0.01	0.875713	6.45239	Up	0.48803	0.752814	-	-	-	-	gi|38194929|gb|AAR13317.1|/2.25114e-10/gag-pol polyprotein [Phaseolus vulgaris]
BP013488.1	1941	0	5	0.01	0.873006	6.44792	Up	0.029059	0.115648	K10576|1|3e-50|198|vvi:100250088|ubiquitin-conjugating enzyme E2 H [EC:6.3.2.19];K13415|2|5e-42|171|rcu:RCOM_0478150|protein brassinosteroid insensitive 1 [EC:2.7.10.1 2.7.11.1]	GO:0016020//membrane	GO:0004672//protein kinase activity;GO:0032559	GO:0006464//cellular protein modification process;GO:0007167//enzyme linked receptor protein signaling pathway	gi|225438793|ref|XP_002283167.1|/0/PREDICTED: probable inactive receptor kinase At5g67200 isoform 1 [Vitis vinifera]
BP032022.1	780	0	2	0.01	0.868977	6.44125	Up	0.241076	0.525736	-	-	-	-	gi|462409143|gb|EMJ14477.1|/3.01647e-23/hypothetical protein PRUPE_ppb025438mg, partial [Prunus persica]
BP008482.1	390	0	1	0.01	0.868977	6.44125	Up	0.48803	0.745541	-	GO:0044424//intracellular part;GO:0030312//external encapsulating structure	-	-	gi|255588318|ref|XP_002534567.1|/5.85721e-38/conserved hypothetical protein [Ricinus communis]
BP016648.2	390	0	1	0.01	0.868977	6.44125	Up	0.48803	0.73181	-	-	-	-	gi|356523300|ref|XP_003530278.1|/5.63383e-57/PREDICTED: protein yippee-like [Glycine max]
BP005450.1	390	0	1	0.01	0.868977	6.44125	Up	0.48803	0.721058	-	-	-	-	gi|462394782|gb|EMJ00581.1|/1.33372e-31/hypothetical protein PRUPE_ppa025692mg [Prunus persica]
BP032456.1	390	0	1	0.01	0.868977	6.44125	Up	0.48803	0.714479	-	-	-	-	-
BP030341.1	390	0	1	0.01	0.868977	6.44125	Up	0.48803	0.70915	-	-	-	-	gi|332322132|emb|CCA66040.1|/2.09777e-11/hypothetical protein [Beta vulgaris subsp. vulgaris]
BP013526.1	1179	0	3	0.01	0.862344	6.43019	Up	0.119087	0.332132	K04733|1|3e-27|120|ath:AT5G38990|interleukin-1 receptor-associated kinase 4 [EC:2.7.11.1]	-	GO:0016301//kinase activity	-	gi|296087383|emb|CBI33757.3|/2.68204e-89/unnamed protein product [Vitis vinifera]
BP036270.1	1179	0	3	0.01	0.862344	6.43019	Up	0.119087	0.330695	K00826|1|2e-160|563|vvi:100266456|branched-chain amino acid aminotransferase [EC:2.6.1.42]	GO:0009536//plastid	GO:0016833//oxo-acid-lyase activity;GO:0008483//transaminase activity	GO:0009396//folic acid-containing compound biosynthetic process	gi|462419782|gb|EMJ24045.1|/8.43003e-168/hypothetical protein PRUPE_ppa006695mg [Prunus persica]
BP015599.1	393	0	1	0.01	0.862344	6.43019	Up	0.48803	0.718867	-	-	-	-	-
BP023764.1	789	0	2	0.01	0.859065	6.42469	Up	0.241076	0.524688	-	-	-	-	gi|470120586|ref|XP_004296380.1|/8.14836e-08/PREDICTED: putative protein phosphatase 2C-like protein 44-like [Fragaria vesca subsp. vesca]
BP002442.1	789	0	2	0.01	0.859065	6.42469	Up	0.241076	0.518074	-	GO:0044424//intracellular part	GO:0016765//transferase activity, transferring alkyl or aryl (other than methyl) groups	GO:0005975//carbohydrate metabolic process;GO:0044237//cellular metabolic process;GO:0006807//nitrogen compound metabolic process	gi|147839187|emb|CAN72374.1|/7.43453e-94/hypothetical protein VITISV_019596 [Vitis vinifera]
BP016745.1	789	0	2	0.01	0.859065	6.42469	Up	0.241076	0.51073	K10773|1|3e-54|197|sbi:SORBI_10g008590|endonuclease III [EC:4.2.99.18]	-	GO:0003676//nucleic acid binding;GO:0004518//nuclease activity	GO:0006281//DNA repair	gi|255540783|ref|XP_002511456.1|/1.09371e-69/Endonuclease III, putative [Ricinus communis]
BP033407.1	1974	0	5	0.01	0.858412	6.4236	Up	0.029059	0.115901	K15078|1|2e-71|268|vvi:100250139|structure-specific endonuclease subunit SLX1 [EC:3.6.1.-];K15271|3|2e-67|255|rcu:RCOM_1095670|ATP-dependent DNA helicase HFM1/MER3 [EC:3.6.4.12]	-	-	-	gi|225441321|ref|XP_002274344.1|/0/PREDICTED: pentatricopeptide repeat-containing protein At4g18750, chloroplastic-like [Vitis vinifera]
BP000428.1	1977	0	5	0.01	0.857109	6.42141	Up	0.029059	0.115838	-	GO:0016020//membrane	GO:0015103//inorganic anion transmembrane transporter activity	GO:0015698//inorganic anion transport	gi|462400614|gb|EMJ06171.1|/0/hypothetical protein PRUPE_ppa002425mg [Prunus persica]
BP021309.1	396	0	1	0.01	0.855811	6.41922	Up	0.48803	0.774776	K05894|1|2e-62|235|vvi:100244746|12-oxophytodienoic acid reductase [EC:1.3.1.42]	-	GO:0000166//nucleotide binding;GO:0016628//oxidoreductase activity, acting on the CH-CH group of donors, NAD or NADP as acceptor	GO:0008152//metabolic process	gi|462420307|gb|EMJ24570.1|/5.77414e-62/hypothetical protein PRUPE_ppa007490mg [Prunus persica]
BP011959.1	396	0	1	0.01	0.855811	6.41922	Up	0.48803	0.77472	-	-	-	-	-
BP010729.1	396	0	1	0.01	0.855811	6.41922	Up	0.48803	0.774551	-	-	-	-	-
BP026529.1	396	0	1	0.01	0.855811	6.41922	Up	0.48803	0.770907	K05283|1|2e-12|68.9|aly:ARALYDRAFT_354960|phosphatidylinositol glycan, class W [EC:2.3.-.-];K11982|2|3e-10|61.6|gmx:100787523|E3 ubiquitin-protein ligase RNF115/126 [EC:6.3.2.19];K15692|5|4e-10|61.2|smo:SELMODRAFT_67002|E3 ubiquitin-protein ligase RNF13 [EC:6.3.2.19]	-	GO:0046914//transition metal ion binding;GO:0019787//small conjugating protein ligase activity	GO:0032446//protein modification by small protein conjugation	gi|356517704|ref|XP_003527526.1|/8.64835e-50/PREDICTED: E3 ubiquitin-protein ligase ATL23-like [Glycine max]
BP002085.1	396	0	1	0.01	0.855811	6.41922	Up	0.48803	0.764761	-	-	-	-	-
BP012047.1	396	0	1	0.01	0.855811	6.41922	Up	0.48803	0.747477	-	-	-	-	-
BP032873.1	396	0	1	0.01	0.855811	6.41922	Up	0.48803	0.732817	-	-	-	-	gi|147818955|emb|CAN67127.1|/1.25172e-40/hypothetical protein VITISV_040168 [Vitis vinifera]
BP020275.1	396	0	1	0.01	0.855811	6.41922	Up	0.48803	0.726964	-	-	-	-	-
BP006802.1	396	0	1	0.01	0.855811	6.41922	Up	0.48803	0.726518	-	GO:0044424//intracellular part	-	GO:0000904//cell morphogenesis involved in differentiation	gi|225444367|ref|XP_002266933.1|/2.21462e-29/PREDICTED: uncharacterized protein LOC100258839 [Vitis vinifera]
BP001440.1	396	0	1	0.01	0.855811	6.41922	Up	0.48803	0.718916	-	-	-	-	gi|462398627|gb|EMJ04295.1|/4.46231e-30/hypothetical protein PRUPE_ppa023721mg [Prunus persica]
BP018452.2	1194	0	3	0.01	0.85151	6.41195	Up	0.119087	0.331835	K13237|1|9e-06|49.7|sbi:SORBI_06g028410|peroxisomal 2,4-dienoyl-CoA reductase [EC:1.3.1.34]	GO:0042579//microbody	GO:0003824//catalytic activity	GO:0008152//metabolic process	gi|224060281|ref|XP_002300121.1|/1.32266e-59/predicted protein [Populus trichocarpa]
BP029778.1	399	0	1	0.01	0.849376	6.40833	Up	0.48803	0.772248	-	-	-	-	gi|470119025|ref|XP_004295618.1|/5.28845e-07/PREDICTED: uncharacterized protein LOC101300039 [Fragaria vesca subsp. vesca]
BP029047.1	798	0	2	0.01	0.849376	6.40833	Up	0.241076	0.527265	-	-	-	-	gi|470139335|ref|XP_004305406.1|/3.6097e-11/PREDICTED: putative ribonuclease H protein At1g65750-like [Fragaria vesca subsp. vesca]
BP025420.1	399	0	1	0.01	0.849376	6.40833	Up	0.48803	0.74937	-	GO:0044464//cell part	GO:0070011//peptidase activity, acting on L-amino acid peptides	GO:0019538//protein metabolic process	gi|225456828|ref|XP_002278591.1|/2.29396e-10/PREDICTED: abhydrolase domain-containing protein FAM108C1-like [Vitis vinifera]
BP031818.1	399	0	1	0.01	0.849376	6.40833	Up	0.48803	0.712566	K01304|1|6e-23|103|pop:POPTR_834444|pyroglutamyl-peptidase [EC:3.4.19.3]	-	-	GO:0019538//protein metabolic process	gi|255542992|ref|XP_002512559.1|/2.7912e-24/pyroglutamyl-peptidase I, putative [Ricinus communis]
BP002007.2	801	0	2	0.01	0.846195	6.40292	Up	0.241076	0.511276	-	-	-	-	gi|224076910|ref|XP_002305045.1|/3.92907e-50/predicted protein [Populus trichocarpa]
BP009729.1	1605	0	4	0.01	0.844613	6.40022	Up	0.0588264	0.199418	K08145|1|6e-35|147|zma:100281441|MFS transporter, SP family, solute carrier family 2 (facilitated glucose transporter), member 8	-	-	-	gi|462400767|gb|EMJ06324.1|/1.17892e-72/hypothetical protein PRUPE_ppa004943mg [Prunus persica]
BP007880.1	804	0	2	0.01	0.843037	6.39752	Up	0.241076	0.527106	-	-	-	-	gi|470105005|ref|XP_004288879.1|/2.257e-29/PREDICTED: F-box/kelch-repeat protein At3g06240-like [Fragaria vesca subsp. vesca]
BP020740.1	402	0	1	0.01	0.843037	6.39752	Up	0.48803	0.740049	-	-	-	-	-
BP029035.1	402	0	1	0.01	0.843037	6.39752	Up	0.48803	0.734587	-	-	-	-	-
BP005747.1	402	0	1	0.01	0.843037	6.39752	Up	0.48803	0.728357	K14347|1|3e-49|191|vvi:100249899|solute carrier family 10 (sodium/bile acid cotransporter), member 7	GO:0009526//plastid envelope	GO:0005343//organic acid:sodium symporter activity	GO:0030001//metal ion transport	gi|470145877|ref|XP_004308559.1|/3.2622e-49/PREDICTED: probable sodium/metabolite cotransporter BASS4, chloroplastic-like [Fragaria vesca subsp. vesca]
BP026019.1	804	0	2	0.01	0.843037	6.39752	Up	0.241076	0.514426	-	-	-	-	gi|89179406|gb|ABD63142.1|/1.11754e-36/Retrotransposon gag protein [Asparagus officinalis]
BP034809.1	402	0	1	0.01	0.843037	6.39752	Up	0.48803	0.715198	-	-	-	-	-
BP018546.1	405	0	1	0.01	0.836793	6.3868	Up	0.48803	0.762243	-	-	-	-	-
BP028708.1	810	0	2	0.01	0.836793	6.3868	Up	0.241076	0.523747	K03283|1|8e-31|132|aly:ARALYDRAFT_897104|heat shock 70kDa protein 1/8	GO:0031224//intrinsic to membrane;GO:0030312//external encapsulating structure;GO:0009526//plastid envelope;GO:0031090//organelle membrane;GO:0044431//Golgi apparatus part	GO:0046923//ER retention sequence binding;GO:0019899//enzyme binding;GO:0032559	GO:0009642//response to light intensity;GO:0035437//maintenance of protein localization in endoplasmic reticulum;GO:0006810//transport;GO:0051707//response to other organism;GO:0010038//response to metal ion;GO:0000302//response to reactive oxygen species;GO:0032446//protein modification by small protein conjugation	gi|26985221|gb|AAN86275.1|/7.8642e-30/non-cell-autonomous heat shock cognate protein 70 [Cucurbita maxima]
BP033994.1	405	0	1	0.01	0.836793	6.3868	Up	0.48803	0.722036	K01590|1|1e-66|249|osa:4329593|histidine decarboxylase [EC:4.1.1.22]	-	GO:0016830//carbon-carbon lyase activity;GO:0048037//cofactor binding	GO:0043436	gi|50251290|dbj|BAD28070.1|/1.45216e-65/putative serine decarboxylase [Oryza sativa Japonica Group]
BP033053.1	813	0	2	0.01	0.833705	6.38146	Up	0.241076	0.521101	-	GO:0043231//intracellular membrane-bounded organelle	-	-	gi|462405204|gb|EMJ10668.1|/1.05044e-90/hypothetical protein PRUPE_ppa009955mg [Prunus persica]
BP030181.1	813	0	2	0.01	0.833705	6.38146	Up	0.241076	0.51599	K08235|1|2e-123|439|vvi:100252173|xyloglucan:xyloglucosyl transferase [EC:2.4.1.207]	GO:0005576//extracellular region;GO:0030312//external encapsulating structure	GO:0016798//hydrolase activity, acting on glycosyl bonds;GO:0016758//transferase activity, transferring hexosyl groups	GO:0044042//glucan metabolic process	gi|470114923|ref|XP_004293654.1|/4.51439e-126/PREDICTED: probable xyloglucan endotransglucosylase/hydrolase protein 16-like [Fragaria vesca subsp. vesca]
BP013736.1	408	0	1	0.01	0.83064	6.37615	Up	0.48803	0.7718	K08059|1|4e-20|94.7|osa:4332535|interferon, gamma-inducible protein 30	GO:0043231//intracellular membrane-bounded organelle	-	-	gi|462403376|gb|EMJ08933.1|/1.46364e-25/hypothetical protein PRUPE_ppb022512mg [Prunus persica]
BP035488.1	2454	0	6	0.01	0.828609	6.37262	Up	0.0143546	0.0654747	K13416|1|1e-58|226|aly:ARALYDRAFT_491347|brassinosteroid insensitive 1-associated receptor kinase 1 [EC:2.7.10.1 2.7.11.1];K13418|3|2e-57|222|rcu:RCOM_0186340|somatic embryogenesis receptor kinase 1 [EC:2.7.10.1 2.7.11.1]	-	GO:0004672//protein kinase activity	-	gi|462409569|gb|EMJ14903.1|/0/hypothetical protein PRUPE_ppa000741mg [Prunus persica]
BP019570.1	819	0	2	0.01	0.827597	6.37086	Up	0.241076	0.516395	K11838|1|6e-16|82.8|gmx:100337654|ubiquitin carboxyl-terminal hydrolase 7 [EC:3.1.2.15]	-	-	-	gi|224074494|ref|XP_002304380.1|/2.38831e-66/predicted protein [Populus trichocarpa]
BP002203.1	819	0	2	0.01	0.827597	6.37086	Up	0.241076	0.516345	K00430|1|6e-115|411|vvi:100256220|peroxidase [EC:1.11.1.7]	-	GO:0005506//iron ion binding;GO:0003824//catalytic activity;GO:0016209//antioxidant activity	GO:0008152//metabolic process;GO:0006950//response to stress	gi|470103261|ref|XP_004288061.1|/1.52313e-121/PREDICTED: peroxidase 10-like [Fragaria vesca subsp. vesca]
BP002154.1	411	0	1	0.01	0.824577	6.36558	Up	0.48803	0.775284	-	-	-	-	-
BP010662.1	411	0	1	0.01	0.824577	6.36558	Up	0.48803	0.77208	K00001|1|4e-11|64.7|pop:POPTR_232962|alcohol dehydrogenase [EC:1.1.1.1];K00121|3|9e-11|63.5|ath:AT4G22110|S-(hydroxymethyl)glutathione dehydrogenase / alcohol dehydrogenase [EC:1.1.1.284 1.1.1.1]	-	GO:0016616//oxidoreductase activity, acting on the CH-OH group of donors, NAD or NADP as acceptor;GO:0046914//transition metal ion binding	GO:0008152//metabolic process	gi|30697873|ref|NP_851257.1|/2.73093e-48/GroES-like zinc-binding alcohol dehydrogenase family protein [Arabidopsis thaliana]
BP021733.1	411	0	1	0.01	0.824577	6.36558	Up	0.48803	0.761589	K01166|1|3e-56|214|ath:AT1G14220|ribonuclease T2 [EC:3.1.27.1]	GO:0044464//cell part	GO:0016892;GO:0003676//nucleic acid binding	GO:0032502//developmental process	gi|462420855|gb|EMJ25118.1|/1.70263e-66/hypothetical protein PRUPE_ppa011014mg [Prunus persica]
BP020970.1	411	0	1	0.01	0.824577	6.36558	Up	0.48803	0.753773	-	-	-	-	-
BP001321.1	411	0	1	0.01	0.824577	6.36558	Up	0.48803	0.718576	-	-	-	-	gi|224138956|ref|XP_002326732.1|/7.2705e-09/predicted protein [Populus trichocarpa]
BP011778.1	2067	0	5	0.01	0.81979	6.35718	Up	0.029059	0.11506	K13415|1|2e-53|209|sbi:SORBI_03g032990|protein brassinosteroid insensitive 1 [EC:2.7.10.1 2.7.11.1]	GO:0031224//intrinsic to membrane	GO:0016301//kinase activity;GO:0032559	GO:0006464//cellular protein modification process;GO:0007167//enzyme linked receptor protein signaling pathway	gi|224069914|ref|XP_002303085.1|/0/predicted protein [Populus trichocarpa]
BP033234.1	414	0	1	0.01	0.818602	6.35509	Up	0.48803	0.78097	K14772|1|9e-25|110|vvi:100255444|U3 small nucleolar RNA-associated protein 20	GO:0043231//intracellular membrane-bounded organelle	-	-	gi|298205222|emb|CBI17281.3|/1.04109e-23/unnamed protein product [Vitis vinifera]
BP025022.1	414	0	1	0.01	0.818602	6.35509	Up	0.48803	0.755859	K03105|1|4e-56|214|pop:POPTR_733122|signal recognition particle subunit SRP19	GO:0030529//ribonucleoprotein complex	GO:0003723//RNA binding	GO:0006613//cotranslational protein targeting to membrane	gi|449459788|ref|XP_004147628.1|/3.91959e-55/PREDICTED: signal recognition particle 19 kDa protein-like [Cucumis sativus]
BP000886.1	414	0	1	0.01	0.818602	6.35509	Up	0.48803	0.717511	K14484|1|1e-09|60.1|aly:ARALYDRAFT_470436|auxin-responsive protein IAA	-	-	-	gi|359480055|ref|XP_002269922.2|/3.57816e-24/PREDICTED: auxin-responsive protein IAA11-like [Vitis vinifera]
BP010471.1	414	0	1	0.01	0.818602	6.35509	Up	0.48803	0.712328	-	-	-	-	-
BP011741.1	1245	0	3	0.01	0.816629	6.35161	Up	0.119087	0.332472	K12355|1|0.0|710|rcu:RCOM_1053330|coniferyl-aldehyde dehydrogenase [EC:1.2.1.68]	-	GO:0016620//oxidoreductase activity, acting on the aldehyde or oxo group of donors, NAD or NADP as acceptor	GO:0008152//metabolic process	gi|462397480|gb|EMJ03148.1|/0/hypothetical protein PRUPE_ppa004555mg [Prunus persica]
BP009067.1	1245	0	3	0.01	0.816629	6.35161	Up	0.119087	0.332216	K03021|1|2e-08|58.9|ota:Ot01g06000|DNA-directed RNA polymerase III subunit RPC2 [EC:2.7.7.6]	GO:0031410//cytoplasmic vesicle	-	-	gi|224131634|ref|XP_002321139.1|/0/predicted protein [Populus trichocarpa]
BP002764.1	417	0	1	0.01	0.812712	6.34467	Up	0.48803	0.781199	K13691|1|3e-13|72.0|pop:POPTR_807713|pathogen-inducible salicylic acid glucosyltransferase [EC:2.4.1.-]	-	GO:0016757//transferase activity, transferring glycosyl groups	-	gi|462394515|gb|EMJ00314.1|/9.46556e-13/hypothetical protein PRUPE_ppa020804mg [Prunus persica]
BP032335.1	417	0	1	0.01	0.812712	6.34467	Up	0.48803	0.773201	-	-	-	-	-
BP001658.1	417	0	1	0.01	0.812712	6.34467	Up	0.48803	0.76268	-	-	-	-	gi|462417539|gb|EMJ22276.1|/7.10572e-60/hypothetical protein PRUPE_ppa016681mg [Prunus persica]
BP019526.1	1251	0	3	0.01	0.812712	6.34467	Up	0.119087	0.332344	K13496|1|2e-34|144|ath:AT2G36800|UDP-glucosyl transferase 73C [EC:2.4.1.-];K08237|4|6e-32|136|ath:AT4G01070|hydroquinone glucosyltransferase [EC:2.4.1.218]	-	GO:0016758//transferase activity, transferring hexosyl groups	-	gi|255583255|ref|XP_002532392.1|/7.29908e-157/UDP-glucosyltransferase, putative [Ricinus communis]
BP011622.1	1251	0	3	0.01	0.812712	6.34467	Up	0.119087	0.332174	-	-	-	-	gi|462400039|gb|EMJ05707.1|/1.12609e-157/hypothetical protein PRUPE_ppa018538mg [Prunus persica]
BP024004.1	417	0	1	0.01	0.812712	6.34467	Up	0.48803	0.74916	-	-	-	-	gi|462416205|gb|EMJ20942.1|/4.3713e-09/hypothetical protein PRUPE_ppa024128mg [Prunus persica]
BP016750.1	834	0	2	0.01	0.812712	6.34467	Up	0.241076	0.515838	K01205|1|1e-129|460|vvi:100246821|alpha-N-acetylglucosaminidase [EC:3.2.1.50]	-	GO:0015929//hexosaminidase activity	-	gi|462406089|gb|EMJ11553.1|/2.86168e-131/hypothetical protein PRUPE_ppa001642mg [Prunus persica]
BP019307.1	420	0	1	0.01	0.806907	6.33433	Up	0.48803	0.757149	-	-	-	-	-
BP006333.1	420	0	1	0.01	0.806907	6.33433	Up	0.48803	0.757095	-	-	-	-	-
BP028755.1	840	0	2	0.01	0.806907	6.33433	Up	0.241076	0.518994	-	-	-	-	gi|225431629|ref|XP_002262838.1|/1.28384e-62/PREDICTED: uncharacterized protein LOC100255146 [Vitis vinifera]
BP012013.1	420	0	1	0.01	0.806907	6.33433	Up	0.48803	0.733575	K03165|1|4e-33|137|rcu:RCOM_1646110|DNA topoisomerase III [EC:5.99.1.2]	GO:0043231//intracellular membrane-bounded organelle	GO:0003916//DNA topoisomerase activity	GO:0006261//DNA-dependent DNA replication	gi|255550676|ref|XP_002516387.1|/4.78148e-32/prokaryotic DNA topoisomerase, putative [Ricinus communis]
BP020750.1	420	0	1	0.01	0.806907	6.33433	Up	0.48803	0.733423	-	-	GO:0046914//transition metal ion binding	-	gi|225429345|ref|XP_002272459.1|/1.42637e-60/PREDICTED: zinc finger SWIM domain-containing protein 7 [Vitis vinifera]
BP026757.1	420	0	1	0.01	0.806907	6.33433	Up	0.48803	0.716016	-	-	-	-	-
BP016520.1	843	0	2	0.01	0.804036	6.32919	Up	0.241076	0.522655	-	-	-	-	gi|357167899|ref|XP_003581386.1|/2.47079e-13/PREDICTED: uncharacterized protein LOC100824881 [Brachypodium distachyon]
BP011255.1	423	0	1	0.01	0.801184	6.32406	Up	0.48803	0.75527	-	-	-	-	-
BP036438.1	423	0	1	0.01	0.801184	6.32406	Up	0.48803	0.713426	K07213|1|5e-10|61.2|mtr:MTR_7g013660|copper chaperone	-	GO:0043169//cation binding	GO:0000041//transition metal ion transport	gi|224145579|ref|XP_002325693.1|/1.92052e-57/predicted protein [Populus trichocarpa]
BP003908.1	1275	0	3	0.01	0.797414	6.31726	Up	0.119087	0.331411	K00517|1|4e-98|356|osa:4349111|[EC:1.14.-.-]	-	GO:0004497//monooxygenase activity;GO:0005506//iron ion binding	-	gi|255566104|ref|XP_002524040.1|/1.19406e-138/cytochrome P450, putative [Ricinus communis]
BP016775.1	852	0	2	0.01	0.795542	6.31387	Up	0.241076	0.526737	K01058|1|4e-14|76.6|gmx:100816744|phospholipase A1 [EC:3.1.1.32]	-	-	-	gi|462405774|gb|EMJ11238.1|/2.84741e-49/hypothetical protein PRUPE_ppa017270mg [Prunus persica]
BP017652.1	426	0	1	0.01	0.795542	6.31387	Up	0.48803	0.763063	-	-	-	-	-
BP034668.1	426	0	1	0.01	0.795542	6.31387	Up	0.48803	0.755698	K14293|1|1e-40|162|gmx:100818831|importin subunit beta-1	GO:0005635//nuclear envelope;GO:0009536//plastid	GO:0022892	-	gi|356523655|ref|XP_003530452.1|/1.3775e-39/PREDICTED: importin subunit beta-1-like [Glycine max]
BP028537.1	1278	0	3	0.01	0.795542	6.31387	Up	0.119087	0.331623	K01090|1|2e-58|224|sbi:SORBI_01g038410|protein phosphatase [EC:3.1.3.16];K14497|2|6e-36|150|pop:POPTR_422871|protein phosphatase 2C [EC:3.1.3.16]	-	GO:0004721//phosphoprotein phosphatase activity	-	gi|462418517|gb|EMJ22780.1|/2.10015e-159/hypothetical protein PRUPE_ppa006075mg [Prunus persica]
BP035533.1	1278	0	3	0.01	0.795542	6.31387	Up	0.119087	0.331243	-	-	GO:0003824//catalytic activity	GO:0009064//glutamine family amino acid metabolic process	gi|224065246|ref|XP_002301736.1|/0/predicted protein [Populus trichocarpa]
BP012933.1	852	0	2	0.01	0.795542	6.31387	Up	0.241076	0.52038	K00434|1|2e-112|403|pop:POPTR_827053|L-ascorbate peroxidase [EC:1.11.1.11]	GO:0009526//plastid envelope;GO:0044439;GO:0031090//organelle membrane	GO:0005506//iron ion binding;GO:0004601//peroxidase activity	GO:0006950//response to stress;GO:0008152//metabolic process	gi|460373395|ref|XP_004232505.1|/6.22676e-113/PREDICTED: L-ascorbate peroxidase 3, peroxisomal-like [Solanum lycopersicum]
BP036208.1	426	0	1	0.01	0.795542	6.31387	Up	0.48803	0.739124	-	-	-	-	-
BP013747.1	426	0	1	0.01	0.795542	6.31387	Up	0.48803	0.736212	K08517|1|2e-26|115|gmx:100807669|vesicle transport protein SEC22	-	-	-	gi|224120032|ref|XP_002318225.1|/6.19768e-32/predicted protein [Populus trichocarpa]
BP014343.1	426	0	1	0.01	0.795542	6.31387	Up	0.48803	0.732414	K13065|1|3e-07|52.0|osa:4329959|shikimate O-hydroxycinnamoyltransferase [EC:2.3.1.133]	-	GO:0016413//O-acetyltransferase activity	-	gi|255547838|ref|XP_002514976.1|/2.36058e-23/3'-N-debenzoyl-2'-deoxytaxol N-benzoyltransferase, putative [Ricinus communis]
BP008843.1	426	0	1	0.01	0.795542	6.31387	Up	0.48803	0.725084	-	-	-	-	-
BP025470.1	1284	0	3	0.01	0.791825	6.30711	Up	0.119087	0.332089	K14664|1|6e-177|618|vvi:100251400|IAA-amino acid hydrolase [EC:3.5.1.-]	GO:0016020//membrane;GO:0043231//intracellular membrane-bounded organelle	GO:0010178//IAA-amino acid conjugate hydrolase activity;GO:0070011//peptidase activity, acting on L-amino acid peptides	GO:0006950//response to stress	gi|462397583|gb|EMJ03251.1|/0/hypothetical protein PRUPE_ppa005751mg [Prunus persica]
BP002326.1	429	0	1	0.01	0.789979	6.30374	Up	0.48803	0.775736	-	-	-	-	-
BP028307.1	429	0	1	0.01	0.789979	6.30374	Up	0.48803	0.761154	-	-	-	-	gi|359487714|ref|XP_002275753.2|/1.0507e-39/PREDICTED: uncharacterized protein LOC100263061 [Vitis vinifera]
BP005145.1	429	0	1	0.01	0.789979	6.30374	Up	0.48803	0.723016	-	-	-	-	gi|356536901|ref|XP_003536971.1|/6.58119e-42/PREDICTED: uncharacterized protein LOC100802203 [Glycine max]
BP010003.1	429	0	1	0.01	0.789979	6.30374	Up	0.48803	0.710854	K09286|1|1e-12|70.1|osa:4336571|EREBP-like factor;K14517|5|3e-12|68.6|ath:AT5G47220|ethylene-responsive transcription factor 2	-	-	GO:0009987//cellular process	gi|297744134|emb|CBI37104.3|/1.52427e-22/unnamed protein product [Vitis vinifera]
BP001866.3	1722	0	4	0.01	0.787227	6.29871	Up	0.0588264	0.199821	-	GO:0009536//plastid	GO:0022857//transmembrane transporter activity;GO:0004549//tRNA-specific ribonuclease activity	GO:0006399//tRNA metabolic process;GO:0006810//transport	gi|225447818|ref|XP_002267905.1|/1.25406e-176/PREDICTED: pentatricopeptide repeat-containing protein At2g32230, mitochondrial-like [Vitis vinifera]
BP005835.1	432	0	1	0.01	0.784493	6.29369	Up	0.48803	0.768847	-	-	-	-	-
BP030588.1	432	0	1	0.01	0.784493	6.29369	Up	0.48803	0.72459	-	-	-	-	gi|255544960|ref|XP_002513541.1|/6.83184e-15/lipid binding protein, putative [Ricinus communis]
BP031055.1	432	0	1	0.01	0.784493	6.29369	Up	0.48803	0.711566	-	-	-	-	gi|225450557|ref|XP_002277523.1|/7.02083e-36/PREDICTED: Werner Syndrome-like exonuclease-like [Vitis vinifera]
BP026172.1	870	0	2	0.01	0.779083	6.2837	Up	0.241076	0.526895	K15731|1|3e-41|166|smo:SELMODRAFT_131302|carboxy-terminal domain RNA polymerase II polypeptide A small phosphatase [EC:3.1.3.16]	-	GO:0016791//phosphatase activity	GO:0006796//phosphate-containing compound metabolic process	gi|225443704|ref|XP_002264996.1|/1.26637e-92/PREDICTED: CTD small phosphatase-like protein-like [Vitis vinifera]
BP035011.1	435	0	1	0.01	0.779083	6.2837	Up	0.48803	0.759634	-	-	GO:0003676//nucleic acid binding	GO:0012502//induction of programmed cell death	gi|470128656|ref|XP_004300252.1|/9.36529e-65/PREDICTED: protein LOL1-like [Fragaria vesca subsp. vesca]
BP005545.1	435	0	1	0.01	0.779083	6.2837	Up	0.48803	0.738919	-	GO:0016020//membrane	GO:0004197//cysteine-type endopeptidase activity	GO:0019538//protein metabolic process;GO:0045165//cell fate commitment;GO:0003006//developmental process involved in reproduction	gi|462404054|gb|EMJ09611.1|/2.55633e-54/hypothetical protein PRUPE_ppa000045mg [Prunus persica]
BP027164.1	435	0	1	0.01	0.779083	6.2837	Up	0.48803	0.714526	-	-	-	-	-
BP026163.1	435	0	1	0.01	0.779083	6.2837	Up	0.48803	0.711757	-	-	-	-	gi|462421199|gb|EMJ25462.1|/1.85336e-12/hypothetical protein PRUPE_ppa018514mg [Prunus persica]
BP019573.1	873	0	2	0.01	0.776406	6.27874	Up	0.241076	0.529707	K11838|1|6e-16|82.8|gmx:100337654|ubiquitin carboxyl-terminal hydrolase 7 [EC:3.1.2.15]	-	-	-	gi|224074494|ref|XP_002304380.1|/1.55253e-66/predicted protein [Populus trichocarpa]
BP013703.1	882	0	2	0.01	0.768483	6.26394	Up	0.241076	0.528749	-	GO:0044464//cell part	-	-	gi|255556528|ref|XP_002519298.1|/6.31311e-124/conserved hypothetical protein [Ricinus communis]
BP027863.1	441	0	1	0.01	0.768483	6.26394	Up	0.48803	0.755323	-	-	-	-	gi|470119025|ref|XP_004295618.1|/7.99597e-08/PREDICTED: uncharacterized protein LOC101300039 [Fragaria vesca subsp. vesca]
BP019156.1	441	0	1	0.01	0.768483	6.26394	Up	0.48803	0.73176	-	-	-	-	-
BP020230.1	882	0	2	0.01	0.768483	6.26394	Up	0.241076	0.516243	-	GO:0043232;GO:0043231//intracellular membrane-bounded organelle	GO:0032559	GO:0007059//chromosome segregation;GO:0000725//recombinational repair;GO:0010212//response to ionizing radiation;GO:0006996//organelle organization	gi|462416202|gb|EMJ20939.1|/1.39096e-46/hypothetical protein PRUPE_ppa026132mg, partial [Prunus persica]
BP032042.1	888	0	2	0.01	0.763291	6.25416	Up	0.241076	0.527794	K01955|1|1e-23|108|vvi:100262205|carbamoyl-phosphate synthase large subunit [EC:6.3.5.5];K13944|2|2e-17|87.8|pop:POPTR_559669|LOB domain-containing protein 16	-	-	-	gi|255540875|ref|XP_002511502.1|/2.61135e-101/LOB domain-containing protein, putative [Ricinus communis]
BP009135.1	444	0	1	0.01	0.763291	6.25416	Up	0.48803	0.740666	-	-	GO:0046914//transition metal ion binding	-	gi|224126007|ref|XP_002329638.1|/1.14496e-17/predicted protein [Populus trichocarpa]
BP034651.1	444	0	1	0.01	0.763291	6.25416	Up	0.48803	0.721302	-	GO:0016020//membrane;GO:0005811//lipid particle	-	-	gi|21311555|gb|AAM46778.1|AF466103_1/1.53318e-46/15.8 kDa oleosin [Theobroma cacao]
BP020283.1	891	0	2	0.01	0.760721	6.24929	Up	0.241076	0.516954	-	-	-	-	gi|462419887|gb|EMJ24150.1|/1.53625e-109/hypothetical protein PRUPE_ppa008888mg [Prunus persica]
BP005861.1	1338	0	3	0.01	0.759868	6.24768	Up	0.119087	0.330568	K04733|1|2e-49|194|smo:SELMODRAFT_159261|interleukin-1 receptor-associated kinase 4 [EC:2.7.11.1];K00924|4|5e-44|177|osa:4333912|[EC:2.7.1.-];K13430|5|5e-44|177|rcu:RCOM_1078760|serine/threonine-protein kinase PBS1 [EC:2.7.11.1]	-	GO:0004871//signal transducer activity;GO:0004674//protein serine/threonine kinase activity;GO:0000166//nucleotide binding	GO:0009987//cellular process	gi|255575986|ref|XP_002528889.1|/1.67752e-122/ATP binding protein, putative [Ricinus communis]
BP024056.1	447	0	1	0.01	0.758168	6.24445	Up	0.48803	0.757904	-	-	-	-	gi|449525902|ref|XP_004169955.1|/5.46982e-20/PREDICTED: uncharacterized protein LOC101226106 [Cucumis sativus]
BP025525.1	894	0	2	0.01	0.758168	6.24445	Up	0.241076	0.523279	K13237|1|5e-141|498|vvi:100248493|peroxisomal 2,4-dienoyl-CoA reductase [EC:1.3.1.34]	GO:0042579//microbody;GO:0031090//organelle membrane	GO:0016628//oxidoreductase activity, acting on the CH-CH group of donors, NAD or NADP as acceptor	GO:0008152//metabolic process	gi|225462240|ref|XP_002262755.1|/6.43175e-140/PREDICTED: peroxisomal 2,4-dienoyl-CoA reductase [Vitis vinifera]
BP031727.1	894	0	2	0.01	0.758168	6.24445	Up	0.241076	0.515737	K00891|1|5e-102|369|vvi:100244261|shikimate kinase [EC:2.7.1.71]	GO:0044424//intracellular part	GO:0046872//metal ion binding;GO:0016301//kinase activity;GO:0032559	GO:0008652//cellular amino acid biosynthetic process;GO:0006796//phosphate-containing compound metabolic process	gi|147856126|emb|CAN80290.1|/4.07558e-102/hypothetical protein VITISV_016550 [Vitis vinifera]
BP010807.1	447	0	1	0.01	0.758168	6.24445	Up	0.48803	0.717415	-	-	-	-	gi|225453090|ref|XP_002271387.1|/1.80826e-39/PREDICTED: uncharacterized protein LOC100253584 [Vitis vinifera]
BP035566.1	447	0	1	0.01	0.758168	6.24445	Up	0.48803	0.715102	-	-	-	-	gi|225453090|ref|XP_002271387.1|/4.02837e-39/PREDICTED: uncharacterized protein LOC100253584 [Vitis vinifera]
BP013424.1	1344	0	3	0.01	0.756476	6.24122	Up	0.119087	0.329813	-	-	-	-	gi|225452376|ref|XP_002275607.1|/9.78763e-46/PREDICTED: uncharacterized protein LOC100264681 [Vitis vinifera]
BP022608.1	450	0	1	0.01	0.753113	6.2348	Up	0.48803	0.766082	-	-	-	-	gi|113205396|gb|ABI34377.1|/6.85621e-26/Polyprotein, putative [Solanum demissum]
BP005622.1	900	0	2	0.01	0.753113	6.2348	Up	0.241076	0.518431	K15095|1|1e-88|324|vvi:100248214|(+)-neomenthol dehydrogenase [EC:1.1.1.208]	-	GO:0003824//catalytic activity	GO:0008152//metabolic process	gi|462405128|gb|EMJ10592.1|/5.57162e-99/hypothetical protein PRUPE_ppa009165mg [Prunus persica]
BP034389.1	450	0	1	0.01	0.753113	6.2348	Up	0.48803	0.716449	K02183|1|2e-79|291|vvi:100232908|calmodulin	GO:0031090//organelle membrane	GO:0046872//metal ion binding	GO:0019932//second-messenger-mediated signaling;GO:0009640//photomorphogenesis;GO:0009593//detection of chemical stimulus	gi|462398167|gb|EMJ03835.1|/2.03111e-78/hypothetical protein PRUPE_ppa012070mg [Prunus persica]
BP020238.1	903	0	2	0.01	0.750611	6.22999	Up	0.241076	0.527529	-	-	-	-	gi|255570001|ref|XP_002525963.1|/1.61239e-21/transcription factor, putative [Ricinus communis]
BP030876.1	903	0	2	0.01	0.750611	6.22999	Up	0.241076	0.524897	K13258|1|3e-60|229|gmx:547489|2-hydroxyisoflavanone dehydratase [EC:4.2.1.105];K14493|2|6e-28|122|ppp:PHYPADRAFT_118478|gibberellin receptor GID1 [EC:3.-.-.-]	-	GO:0004871//signal transducer activity;GO:0003824//catalytic activity	-	gi|462395891|gb|EMJ01690.1|/1.72976e-124/hypothetical protein PRUPE_ppa009174mg [Prunus persica]
BP018254.1	1809	0	4	0.01	0.749367	6.2276	Up	0.0588264	0.199573	K12619|1|6e-10|64.3|vvi:100260845|5'-3' exoribonuclease 2 [EC:3.1.13.-];K13148|2|3e-08|58.5|vvi:100261060|integrator complex subunit 11 [EC:3.1.27.-];K04728|3|4e-07|55.1|gmx:100788458|ataxia telangiectasia mutated family protein [EC:2.7.11.1];K14327|4|4e-07|55.1|vvi:100258101|regulator of nonsense transcripts 2	-	-	-	gi|462424248|gb|EMJ28511.1|/6.18457e-49/hypothetical protein PRUPE_ppa016553mg [Prunus persica]
BP033666.4	906	0	2	0.01	0.748126	6.22521	Up	0.241076	0.525212	-	-	-	-	-
BP035564.1	453	0	1	0.01	0.748126	6.22521	Up	0.48803	0.748791	-	-	-	-	gi|225453090|ref|XP_002271387.1|/8.8869e-29/PREDICTED: uncharacterized protein LOC100253584 [Vitis vinifera]
BP013382.1	453	0	1	0.01	0.748126	6.22521	Up	0.48803	0.735754	-	-	-	GO:0050896//response to stimulus	gi|224101857|ref|XP_002312447.1|/7.4884e-44/predicted protein [Populus trichocarpa]
BP000473.1	453	0	1	0.01	0.748126	6.22521	Up	0.48803	0.710048	-	-	-	-	-
BP016717.1	1815	0	4	0.01	0.746889	6.22282	Up	0.0588264	0.199977	-	-	-	-	gi|462405986|gb|EMJ11450.1|/1.34637e-27/hypothetical protein PRUPE_ppa014913mg, partial [Prunus persica]
BP027165.1	456	0	1	0.01	0.743204	6.21569	Up	0.48803	0.770405	-	-	-	-	gi|224104447|ref|XP_002313438.1|/9.09964e-37/predicted protein [Populus trichocarpa]
BP007458.1	456	0	1	0.01	0.743204	6.21569	Up	0.48803	0.744654	K12619|1|5e-23|104|vvi:100260845|5'-3' exoribonuclease 2 [EC:3.1.13.-];K13148|2|5e-22|101|vvi:100261060|integrator complex subunit 11 [EC:3.1.27.-];K13217|3|3e-21|98.6|vvi:100243465|pre-mRNA-processing factor 39	-	-	-	gi|470113948|ref|XP_004293181.1|/9.74471e-31/PREDICTED: uncharacterized protein LOC101298394 [Fragaria vesca subsp. vesca]
BP001201.1	912	0	2	0.01	0.743204	6.21569	Up	0.241076	0.519301	K02830|1|8e-155|544|pop:POPTR_826620|cell cycle checkpoint protein [EC:3.1.11.2]	GO:0043231//intracellular membrane-bounded organelle	GO:0016895//exodeoxyribonuclease activity, producing 5'-phosphomonoesters;GO:0003677//DNA binding	GO:0006259//DNA metabolic process	gi|224138984|ref|XP_002326739.1|/1.05734e-153/predicted protein [Populus trichocarpa]
BP026613.1	456	0	1	0.01	0.743204	6.21569	Up	0.48803	0.735805	K13993|1|7e-36|147|gmx:100305750|HSP20 family protein	-	-	-	gi|462408962|gb|EMJ14296.1|/4.97003e-51/hypothetical protein PRUPE_ppa025896mg [Prunus persica]
BP030897.1	915	0	2	0.01	0.740767	6.21095	Up	0.241076	0.529121	K13258|1|5e-69|259|gmx:547489|2-hydroxyisoflavanone dehydratase [EC:4.2.1.105];K14493|2|9e-32|135|ppp:PHYPADRAFT_118478|gibberellin receptor GID1 [EC:3.-.-.-]	GO:0044464//cell part	GO:0016799//hydrolase activity, hydrolyzing N-glycosyl compounds;GO:0003676//nucleic acid binding	GO:0006281//DNA repair	gi|255567178|ref|XP_002524570.1|/1.7093e-127/A/G-specific adenine glycosylase muty, putative [Ricinus communis]
BP031813.1	918	0	2	0.01	0.738346	6.20623	Up	0.241076	0.524583	K01206|1|7e-48|189|ath:AT1G67830|alpha-L-fucosidase [EC:3.2.1.51];K00514|5|8e-20|95.9|rcu:RCOM_1428040|zeta-carotene desaturase [EC:1.3.5.6]	GO:0009532//plastid stroma	GO:0016787//hydrolase activity	GO:0044238//primary metabolic process	gi|224124582|ref|XP_002330059.1|/3.36212e-115/predicted protein [Populus trichocarpa]
BP021725.1	918	0	2	0.01	0.738346	6.20623	Up	0.241076	0.523383	-	-	-	-	gi|225425682|ref|XP_002273802.1|/3.65091e-61/PREDICTED: ZF-HD homeobox protein At4g24660 [Vitis vinifera]
BP018404.1	921	0	2	0.01	0.735941	6.20152	Up	0.241076	0.527847	K09287|1|3e-13|73.9|aly:ARALYDRAFT_888685|RAV-like factor	GO:0043231//intracellular membrane-bounded organelle	GO:0003676//nucleic acid binding	GO:0009725//response to hormone stimulus;GO:0009686//gibberellin biosynthetic process;GO:0006351//transcription, DNA-dependent;GO:0009688//abscisic acid biosynthetic process;GO:0009793//embryo development ending in seed dormancy	gi|255543601|ref|XP_002512863.1|/2.35202e-100/conserved hypothetical protein [Ricinus communis]
BP029185.1	2772	0	6	0.01	0.733552	6.19683	Up	0.0143546	0.0655295	-	-	-	-	gi|462422186|gb|EMJ26449.1|/1.74255e-165/hypothetical protein PRUPE_ppa001684mg [Prunus persica]
BP019547.1	462	0	1	0.01	0.733552	6.19683	Up	0.48803	0.727113	-	-	-	-	gi|225441048|ref|XP_002283923.1|/1.54667e-07/PREDICTED: F-box protein PP2-A15 [Vitis vinifera]
BP017832.1	462	0	1	0.01	0.733552	6.19683	Up	0.48803	0.724344	-	-	-	-	gi|224077064|ref|XP_002305116.1|/9.576e-50/predicted protein [Populus trichocarpa]
BP002642.1	465	0	1	0.01	0.728819	6.18749	Up	0.48803	0.776641	-	-	-	-	gi|302853798|ref|XP_002958412.1|/3.44561e-07/hypothetical protein VOLCADRAFT_108121 [Volvox carteri f. nagariensis]
BP027529.1	465	0	1	0.01	0.728819	6.18749	Up	0.48803	0.761862	-	-	-	-	gi|224142115|ref|XP_002324404.1|/4.15262e-24/predicted protein [Populus trichocarpa]
BP012864.1	930	0	2	0.01	0.728819	6.18749	Up	0.241076	0.512971	-	-	-	-	gi|359497412|ref|XP_003635507.1|/2.17728e-77/PREDICTED: uncharacterized protein LOC100852615 [Vitis vinifera]
BP004518.1	933	0	2	0.01	0.726476	6.18284	Up	0.241076	0.519917	-	-	-	-	gi|462396892|gb|EMJ02691.1|/1.69954e-29/hypothetical protein PRUPE_ppa014760mg, partial [Prunus persica]
BP016360.1	468	0	1	0.01	0.724147	6.17821	Up	0.48803	0.769125	-	-	-	-	-
BP035160.1	468	0	1	0.01	0.724147	6.17821	Up	0.48803	0.739278	-	GO:0009534//chloroplast thylakoid	-	-	gi|359478733|ref|XP_003632163.1|/1.27785e-28/PREDICTED: uncharacterized protein LOC100854250 [Vitis vinifera]
BP026982.1	468	0	1	0.01	0.724147	6.17821	Up	0.48803	0.717801	-	-	-	-	gi|225430535|ref|XP_002285577.1|/3.43979e-66/PREDICTED: uncharacterized protein LOC100264643 [Vitis vinifera]
BP036034.1	471	0	1	0.01	0.719535	6.16899	Up	0.48803	0.739689	-	-	-	-	-
BP015046.1	942	0	2	0.01	0.719535	6.16899	Up	0.241076	0.517615	-	-	-	-	gi|332322132|emb|CCA66040.1|/2.42075e-15/hypothetical protein [Beta vulgaris subsp. vulgaris]
BP014103.1	471	0	1	0.01	0.719535	6.16899	Up	0.48803	0.727511	-	-	-	-	-
BP000032.1	471	0	1	0.01	0.719535	6.16899	Up	0.48803	0.708961	-	-	-	-	gi|224117638|ref|XP_002331686.1|/5.67488e-32/predicted protein [Populus trichocarpa]
BP036510.1	474	0	1	0.01	0.714981	6.15983	Up	0.48803	0.780512	-	-	GO:0016787//hydrolase activity	-	gi|255588371|ref|XP_002534584.1|/6.0231e-21/zinc finger protein, putative [Ricinus communis]
BP026964.1	474	0	1	0.01	0.714981	6.15983	Up	0.48803	0.768625	-	-	-	-	gi|224146315|ref|XP_002325961.1|/1.06565e-09/predicted protein [Populus trichocarpa]
BP034488.1	474	0	1	0.01	0.714981	6.15983	Up	0.48803	0.755163	-	-	-	-	gi|462399562|gb|EMJ05230.1|/6.20409e-34/hypothetical protein PRUPE_ppa020526mg [Prunus persica]
BP012238.1	474	0	1	0.01	0.714981	6.15983	Up	0.48803	0.731559	-	-	-	-	-
BP012498.1	474	0	1	0.01	0.714981	6.15983	Up	0.48803	0.726568	K01047|1|3e-68|254|vvi:100243777|phospholipase A2 [EC:3.1.1.4]	GO:0043231//intracellular membrane-bounded organelle	GO:0046872//metal ion binding;GO:0004091//carboxylesterase activity	GO:0006629//lipid metabolic process;GO:0019637//organophosphate metabolic process	gi|118483495|gb|ABK93646.1|/1.56313e-69/unknown [Populus trichocarpa]
BP022145.1	1428	0	3	0.01	0.711977	6.15376	Up	0.119087	0.33175	K02886|1|6e-18|90.5|mtr:MetrCp019|large subunit ribosomal protein L2	GO:0030529//ribonucleoprotein complex;GO:0009536//plastid	GO:0003676//nucleic acid binding;GO:0003824//catalytic activity;GO:0005198//structural molecule activity	GO:0010467//gene expression	gi|372450219|ref|YP_005090371.1|/6.8156e-178/ribosomal protein L2 (mitochondrion) [Phoenix dactylifera]
BP004420.1	477	0	1	0.01	0.710484	6.15073	Up	0.48803	0.766027	-	-	-	-	-
BP016246.1	477	0	1	0.01	0.710484	6.15073	Up	0.48803	0.763281	K09540|1|2e-72|269|pop:POPTR_759212|translocation protein SEC63	GO:0031227//intrinsic to endoplasmic reticulum membrane	GO:0005515//protein binding	GO:0050896//response to stimulus;GO:0044267//cellular protein metabolic process	gi|224079782|ref|XP_002305942.1|/1.70801e-71/predicted protein [Populus trichocarpa]
BP014055.1	954	0	2	0.01	0.710484	6.15073	Up	0.241076	0.516649	K02259|1|1e-139|493|pop:POPTR_582551|cytochrome c oxidase assembly protein subunit 15	GO:0016020//membrane	-	GO:0065003	gi|449438899|ref|XP_004137225.1|/1.80681e-143/PREDICTED: cytochrome c oxidase assembly protein COX15-like [Cucumis sativus]
BP020868.1	477	0	1	0.01	0.710484	6.15073	Up	0.48803	0.728406	-	-	-	-	gi|255545110|ref|XP_002513616.1|/6.10311e-53/Kiwellin, putative [Ricinus communis]
BP025370.1	480	0	1	0.01	0.706044	6.14169	Up	0.48803	0.757472	K10268|1|2e-11|66.2|sbi:SORBI_05g025540|F-box and leucine-rich repeat protein 2/20;K14515|4|1e-10|63.9|pop:POPTR_561896|EIN3-binding F-box protein	-	-	GO:0019941//modification-dependent protein catabolic process	gi|255567196|ref|XP_002524579.1|/1.53665e-51/ubiquitin-protein ligase, putative [Ricinus communis]
BP035753.1	960	0	2	0.01	0.706044	6.14169	Up	0.241076	0.523956	K08243|1|2e-91|333|gmx:547911|6'-deoxychalcone synthase [EC:2.3.1.170];K00011|3|8e-76|281|ath:AT2G37790|aldehyde reductase [EC:1.1.1.21];K00002|4|6e-71|265|osa:4338987|alcohol dehydrogenase (NADP+) [EC:1.1.1.2];K00085|5|2e-50|197|ath:AT2G21260|aldose-6-phosphate reductase (NADPH2) [EC:1.1.1.200]	-	GO:0016747//transferase activity, transferring acyl groups other than amino-acyl groups	GO:0008152//metabolic process	gi|255561785|ref|XP_002521902.1|/2.08868e-139/aldo-keto reductase, putative [Ricinus communis]
BP021478.1	963	0	2	0.01	0.703844	6.13718	Up	0.241076	0.531366	-	-	-	-	gi|317106677|dbj|BAJ53180.1|/4.29937e-84/JHL18I08.14 [Jatropha curcas]
BP025459.1	2409	0	5	0.01	0.703406	6.13629	Up	0.029059	0.115479	-	-	-	-	gi|462410083|gb|EMJ15417.1|/8.40784e-169/hypothetical protein PRUPE_ppa023217mg [Prunus persica]
BP028267.1	483	0	1	0.01	0.701658	6.1327	Up	0.48803	0.759796	K14496|1|5e-06|48.5|ath:AT5G45860|abscisic acid receptor PYR/PYL family	-	-	-	gi|462421139|gb|EMJ25402.1|/2.88668e-50/hypothetical protein PRUPE_ppa017373mg [Prunus persica]
BP035383.1	483	0	1	0.01	0.701658	6.1327	Up	0.48803	0.741802	-	-	-	-	-
BP005812.1	483	0	1	0.01	0.701658	6.1327	Up	0.48803	0.731509	K04508|1|9e-15|77.4|gmx:100783690|transducin (beta)-like 1	-	-	-	gi|356510521|ref|XP_003523986.1|/9.69921e-14/PREDICTED: F-box-like/WD repeat-containing protein TBL1XR1-like [Glycine max]
BP026235.1	483	0	1	0.01	0.701658	6.1327	Up	0.48803	0.725281	K06689|1|1e-82|303|vvi:100232965|ubiquitin-conjugating enzyme E2 D/E [EC:6.3.2.19]	-	GO:0016879//ligase activity, forming carbon-nitrogen bonds;GO:0032559	GO:0006464//cellular protein modification process	gi|359481485|ref|XP_003632627.1|/8.89066e-84/PREDICTED: ubiquitin-conjugating enzyme E2-17 kDa [Vitis vinifera]
BP025795.1	483	0	1	0.01	0.701658	6.1327	Up	0.48803	0.711044	-	-	-	-	-
BP018949.1	486	0	1	0.01	0.697327	6.12376	Up	0.48803	0.781256	-	-	-	-	gi|255561801|ref|XP_002521910.1|/9.81855e-46/conserved hypothetical protein [Ricinus communis]
BP021140.2	486	0	1	0.01	0.697327	6.12376	Up	0.48803	0.766854	-	-	-	-	gi|225464063|ref|XP_002269289.1|/3.15852e-44/PREDICTED: uncharacterized protein C6C3.02c [Vitis vinifera]
BP023387.1	486	0	1	0.01	0.697327	6.12376	Up	0.48803	0.766578	K05283|1|3e-13|72.4|aly:ARALYDRAFT_354960|phosphatidylinositol glycan, class W [EC:2.3.-.-];K15692|2|8e-11|64.3|ppp:PHYPADRAFT_16563|E3 ubiquitin-protein ligase RNF13 [EC:6.3.2.19]	-	-	-	gi|462398203|gb|EMJ03871.1|/1.42109e-36/hypothetical protein PRUPE_ppa012474mg [Prunus persica]
BP000001.1	486	0	1	0.01	0.697327	6.12376	Up	0.48803	0.766357	K08472|1|1e-35|146|ath:AT3G45290|mlo protein	-	-	-	gi|462402307|gb|EMJ07864.1|/1.41451e-52/hypothetical protein PRUPE_ppa022847mg [Prunus persica]
BP032640.1	486	0	1	0.01	0.697327	6.12376	Up	0.48803	0.753346	-	-	GO:0003824//catalytic activity	-	gi|462413323|gb|EMJ18372.1|/6.6319e-18/hypothetical protein PRUPE_ppa003383mg [Prunus persica]
BP011911.1	486	0	1	0.01	0.697327	6.12376	Up	0.48803	0.750956	-	-	-	-	gi|462414825|gb|EMJ19562.1|/2.44093e-12/hypothetical protein PRUPE_ppa011136mg [Prunus persica]
BP011329.1	486	0	1	0.01	0.697327	6.12376	Up	0.48803	0.734992	K13449|1|8e-54|207|vvi:100258414|pathogenesis-related protein 1	-	-	-	gi|224101945|ref|XP_002334230.1|/1.96922e-62/predicted protein [Populus trichocarpa]
BP016556.1	972	0	2	0.01	0.697327	6.12376	Up	0.241076	0.513622	-	-	-	-	gi|255543737|ref|XP_002512931.1|/7.06677e-34/conserved hypothetical protein [Ricinus communis]
BP035364.1	1947	0	4	0.01	0.696253	6.12154	Up	0.0588264	0.198831	-	-	-	-	gi|462405288|gb|EMJ10752.1|/1.0811e-54/hypothetical protein PRUPE_ppa010859mg [Prunus persica]
BP025338.1	489	0	1	0.01	0.693049	6.11489	Up	0.48803	0.777662	K08900|1|2e-45|179|pop:POPTR_271862|mitochondrial chaperone BCS1;K13120|5|2e-32|136|vvi:100263357|protein FAM32A	GO:0031410//cytoplasmic vesicle	GO:0016462//pyrophosphatase activity;GO:0032559	-	gi|224121086|ref|XP_002330900.1|/1.8911e-44/predicted protein [Populus trichocarpa]
BP003287.1	489	0	1	0.01	0.693049	6.11489	Up	0.48803	0.76361	-	GO:0044464//cell part	-	-	gi|255556806|ref|XP_002519436.1|/1.10353e-60/conserved hypothetical protein [Ricinus communis]
BP000430.1	489	0	1	0.01	0.693049	6.11489	Up	0.48803	0.755591	-	-	-	-	-
BP007147.1	489	0	1	0.01	0.693049	6.11489	Up	0.48803	0.710569	-	-	-	-	-
BP013552.1	981	0	2	0.01	0.69093	6.11047	Up	0.241076	0.515232	K13030|1|1e-47|188|sbi:SORBI_01g001220|cyanohydrin beta-glucosyltransferase [EC:2.4.1.85];K13493|2|3e-46|183|ath:AT5G05870|cytokinin-N-glucosyltransferase [EC:2.4.1.-];K13692|4|3e-43|173|rcu:RCOM_1154190|UDP-glucose:(indol-3-yl)acetate beta-D-glucosyltransferase [EC:2.4.1.121];K13691|5|1e-41|168|sbi:SORBI_02g030050|pathogen-inducible salicylic acid glucosyltransferase [EC:2.4.1.-]	-	-	-	gi|470133668|ref|XP_004302685.1|/3.16076e-98/PREDICTED: UDP-glycosyltransferase 85A7-like [Fragaria vesca subsp. vesca]
BP035574.1	492	0	1	0.01	0.688823	6.10606	Up	0.48803	0.756611	-	-	-	-	-
BP035794.1	492	0	1	0.01	0.688823	6.10606	Up	0.48803	0.736568	-	GO:0044464//cell part	-	-	gi|356542938|ref|XP_003539921.1|/1.8655e-47/PREDICTED: CASP-like protein RCOM_1174750-like [Glycine max]
BP017790.1	1482	0	3	0.01	0.686034	6.10021	Up	0.119087	0.333196	K01179|1|0.0|790|gmx:100101849|endoglucanase [EC:3.2.1.4]	GO:0044464//cell part	GO:0016798//hydrolase activity, acting on glycosyl bonds	GO:0044238//primary metabolic process	gi|347466569|gb|AEO97197.1|/0/endo-1,4-beta-glucanase [Populus trichocarpa]
BP009989.1	495	0	1	0.01	0.684649	6.09729	Up	0.48803	0.759092	K12819|1|3e-44|175|gmx:100778457|pre-mRNA-processing factor SLU7	-	-	-	gi|356567955|ref|XP_003552180.1|/2.84452e-43/PREDICTED: pre-mRNA-splicing factor SLU7-A-like [Glycine max]
BP013627.1	495	0	1	0.01	0.684649	6.09729	Up	0.48803	0.732213	-	GO:0044464//cell part	-	-	gi|15237149|ref|NP_200052.1|/1.37422e-28/PAR1 protein [Arabidopsis thaliana]
BP035771.1	495	0	1	0.01	0.684649	6.09729	Up	0.48803	0.72057	-	-	-	-	gi|4539462|emb|CAB39942.1|/7.07159e-10/putative protein [Arabidopsis thaliana]
BP011195.1	495	0	1	0.01	0.684649	6.09729	Up	0.48803	0.717753	-	-	-	-	-
BP012723.1	495	0	1	0.01	0.684649	6.09729	Up	0.48803	0.716498	-	-	-	-	-
BP034847.1	1488	0	3	0.01	0.683268	6.09438	Up	0.119087	0.330064	K06133|1|1e-41|169|vvi:100257971|4'-phosphopantetheinyl transferase [EC:2.7.8.-]	-	GO:0016780//phosphotransferase activity, for other substituted phosphate groups;GO:0046872//metal ion binding	GO:0009058//biosynthetic process	gi|462407631|gb|EMJ12965.1|/5.19275e-43/hypothetical protein PRUPE_ppa009619mg [Prunus persica]
BP016554.1	498	0	1	0.01	0.680524	6.08857	Up	0.48803	0.771018	-	-	-	-	gi|255567963|ref|XP_002524959.1|/1.09998e-50/calcium ion binding protein, putative [Ricinus communis]
BP018766.1	498	0	1	0.01	0.680524	6.08857	Up	0.48803	0.75645	-	-	-	-	gi|297741327|emb|CBI32458.3|/4.31552e-55/unnamed protein product [Vitis vinifera]
BP020417.1	996	0	2	0.01	0.680524	6.08857	Up	0.241076	0.524008	K13229|1|3e-64|243|zma:541977|2,4-dihydroxy-1,4-benzoxazin-3-one-glucoside dioxygenase [EC:1.14.20.2];K06892|2|1e-37|155|pop:POPTR_550478|;K00475|3|2e-35|148|mtr:MTR_8g075890|naringenin 3-dioxygenase [EC:1.14.11.9]	-	GO:0016706//oxidoreductase activity, acting on paired donors, with incorporation or reduction of molecular oxygen, 2-oxoglutarate as one donor, and incorporation of one atom each of oxygen into both donors	GO:0051553	gi|255576826|ref|XP_002529299.1|/8.77981e-112/Desacetoxyvindoline 4-hydroxylase, putative [Ricinus communis]
BP019369.1	498	0	1	0.01	0.680524	6.08857	Up	0.48803	0.747215	-	-	-	-	gi|224108653|ref|XP_002314923.1|/2.02332e-20/predicted protein [Populus trichocarpa]
BP012401.1	498	0	1	0.01	0.680524	6.08857	Up	0.48803	0.743251	-	GO:0005576//extracellular region	GO:0008233//peptidase activity	GO:0019538//protein metabolic process	gi|297811185|ref|XP_002873476.1|/2.81024e-38/hypothetical protein ARALYDRAFT_325615 [Arabidopsis lyrata subsp. lyrata]
BP007160.1	498	0	1	0.01	0.680524	6.08857	Up	0.48803	0.722182	-	-	-	-	gi|359476086|ref|XP_003631787.1|/1.9552e-23/PREDICTED: uncharacterized protein LOC100853519 [Vitis vinifera]
BP005881.1	1497	0	3	0.01	0.67916	6.08568	Up	0.119087	0.331032	-	-	-	-	gi|449458295|ref|XP_004146883.1|/4.74345e-153/PREDICTED: pentatricopeptide repeat-containing protein At1g02370, mitochondrial-like [Cucumis sativus]
BP036587.1	501	0	1	0.01	0.676449	6.07991	Up	0.48803	0.778629	-	-	-	-	gi|462401665|gb|EMJ07222.1|/2.51599e-26/hypothetical protein PRUPE_ppa012448mg [Prunus persica]
BP032199.1	501	0	1	0.01	0.676449	6.07991	Up	0.48803	0.776698	-	-	-	-	-
BP034433.1	501	0	1	0.01	0.676449	6.07991	Up	0.48803	0.776188	-	-	-	-	-
BP000698.1	501	0	1	0.01	0.676449	6.07991	Up	0.48803	0.774664	-	-	-	-	gi|255573101|ref|XP_002527480.1|/1.52995e-15/conserved hypothetical protein [Ricinus communis]
BP033957.1	501	0	1	0.01	0.676449	6.07991	Up	0.48803	0.77337	-	-	-	-	gi|462405714|gb|EMJ11178.1|/7.48811e-63/hypothetical protein PRUPE_ppa005053mg [Prunus persica]
BP036305.1	501	0	1	0.01	0.676449	6.07991	Up	0.48803	0.756826	-	-	-	-	gi|147791354|emb|CAN61930.1|/2.20924e-14/hypothetical protein VITISV_029934 [Vitis vinifera]
BP004460.1	501	0	1	0.01	0.676449	6.07991	Up	0.48803	0.735551	-	-	-	-	gi|333408627|gb|AEF32134.1|/1.72229e-67/MADS-box protein, partial [Betula platyphylla]
BP019001.1	2511	0	5	0.01	0.674833	6.07646	Up	0.029059	0.115081	-	-	-	-	gi|359488786|ref|XP_002271518.2|/0/PREDICTED: uncharacterized protein LOC100245845 [Vitis vinifera]
BP019495.1	1005	0	2	0.01	0.67443	6.0756	Up	0.241076	0.524113	K08241|1|2e-101|367|vvi:100260930|jasmonate O-methyltransferase [EC:2.1.1.141]	-	GO:0008757//S-adenosylmethionine-dependent methyltransferase activity	GO:0006730//one-carbon metabolic process	gi|224097038|ref|XP_002310820.1|/2.24935e-139/predicted protein [Populus trichocarpa]
BP021716.1	1005	0	2	0.01	0.67443	6.0756	Up	0.241076	0.518227	K02608|1|3e-112|402|vvi:100248173|origin recognition complex subunit 6	GO:0000808//origin recognition complex	GO:0003676//nucleic acid binding;GO:0005515//protein binding	GO:0006259//DNA metabolic process	gi|462420901|gb|EMJ25164.1|/4.42052e-111/hypothetical protein PRUPE_ppa014584mg [Prunus persica]
BP002526.1	1005	0	2	0.01	0.67443	6.0756	Up	0.241076	0.517411	-	-	-	-	gi|358347422|ref|XP_003637756.1|/3.36304e-18/hypothetical protein MTR_101s0024 [Medicago truncatula]
BP002202.1	1005	0	2	0.01	0.67443	6.0756	Up	0.241076	0.512671	K05864|1|2e-168|589|vvi:100262316|peptidyl-prolyl isomerase D [EC:5.2.1.8]	-	GO:0016859//cis-trans isomerase activity	GO:0044267//cellular protein metabolic process	gi|225428707|ref|XP_002284980.1|/2.54982e-167/PREDICTED: peptidyl-prolyl cis-trans isomerase CYP40 [Vitis vinifera]
BP032892.1	504	0	1	0.01	0.672423	6.0713	Up	0.48803	0.758876	K14484|1|3e-18|89.0|ath:AT1G51950|auxin-responsive protein IAA	GO:0043231//intracellular membrane-bounded organelle	-	GO:0009725//response to hormone stimulus;GO:0009646//response to absence of light;GO:0010051//xylem and phloem pattern formation;GO:0048513//organ development;GO:0009606//tropism	gi|225437764|ref|XP_002281145.1|/7.40947e-50/PREDICTED: auxin-responsive protein IAA4 [Vitis vinifera]
BP027996.1	1008	0	2	0.01	0.672423	6.0713	Up	0.241076	0.514175	-	GO:0031410//cytoplasmic vesicle;GO:0031090//organelle membrane;GO:0009536//plastid	-	-	gi|462407223|gb|EMJ12557.1|/3.38505e-127/hypothetical protein PRUPE_ppa002050mg [Prunus persica]
BP005150.1	504	0	1	0.01	0.672423	6.0713	Up	0.48803	0.719013	-	-	-	-	-
BP022032.1	504	0	1	0.01	0.672423	6.0713	Up	0.48803	0.714	K14496|1|6e-58|221|gmx:100777324|abscisic acid receptor PYR/PYL family	-	-	-	gi|470115528|ref|XP_004293951.1|/2.5407e-58/PREDICTED: abscisic acid receptor PYL11-like [Fragaria vesca subsp. vesca]
BP007644.1	2526	0	5	0.01	0.670825	6.06787	Up	0.029059	0.115458	K11374|1|0.0|1438|vvi:100257715|elongator complex protein 2	-	-	-	gi|225424087|ref|XP_002282940.1|/0/PREDICTED: probable elongator complex protein 2-like [Vitis vinifera]
BP000597.1	2022	0	4	0.01	0.670427	6.06701	Up	0.0588264	0.198308	K15336|1|1e-45|182|vvi:100259391|tRNA (cytosine38-C5)-methyltransferase [EC:2.1.1.204];K15078|5|8e-19|94.0|vvi:100250139|structure-specific endonuclease subunit SLX1 [EC:3.6.1.-]	GO:0043231//intracellular membrane-bounded organelle	GO:0016787//hydrolase activity	GO:0009725//response to hormone stimulus;GO:0006396//RNA processing	gi|462411164|gb|EMJ16213.1|/0/hypothetical protein PRUPE_ppa002515mg [Prunus persica]
BP036107.1	507	0	1	0.01	0.668444	6.06273	Up	0.48803	0.725924	-	-	-	-	gi|89179406|gb|ABD63142.1|/2.09928e-12/Retrotransposon gag protein [Asparagus officinalis]
BP007660.1	507	0	1	0.01	0.668444	6.06273	Up	0.48803	0.714143	K03245|1|5e-59|224|rcu:RCOM_1220860|translation initiation factor 3 subunit J	GO:0044464//cell part	GO:0008135//translation factor activity, nucleic acid binding	GO:0006412//translation	gi|462405312|gb|EMJ10776.1|/1.21371e-60/hypothetical protein PRUPE_ppa011146mg [Prunus persica]
BP023988.1	507	0	1	0.01	0.668444	6.06273	Up	0.48803	0.711139	-	-	-	-	-
BP024278.1	1017	0	2	0.01	0.666472	6.05847	Up	0.241076	0.514829	K01206|1|5e-08|57.0|aly:ARALYDRAFT_475890|alpha-L-fucosidase [EC:3.2.1.51]	-	-	-	gi|470119896|ref|XP_004296046.1|/1.52062e-58/PREDICTED: GDSL esterase/lipase At2g30310-like [Fragaria vesca subsp. vesca]
BP012478.1	510	0	1	0.01	0.664512	6.05422	Up	0.48803	0.775905	-	-	-	-	-
BP003501.1	2550	0	5	0.01	0.664512	6.05422	Up	0.029059	0.115817	-	-	-	-	gi|359492675|ref|XP_002281567.2|/3.52654e-157/PREDICTED: uncharacterized protein LOC100253949 [Vitis vinifera]
BP008060.1	510	0	1	0.01	0.664512	6.05422	Up	0.48803	0.714335	-	-	-	-	gi|297605270|ref|NP_001056948.2|/3.90703e-06/Os06g0174800 [Oryza sativa Japonica Group]
BP005530.1	513	0	1	0.01	0.660626	6.04576	Up	0.48803	0.777889	K06966|1|5e-65|244|gmx:100306704|	-	-	-	gi|359478461|ref|XP_002285716.2|/9.9335e-74/PREDICTED: cytokinin riboside 5'-monophosphate phosphoribohydrolase LOG8-like [Vitis vinifera]
BP029294.1	513	0	1	0.01	0.660626	6.04576	Up	0.48803	0.764981	-	-	-	-	gi|462402126|gb|EMJ07683.1|/2.33293e-06/hypothetical protein PRUPE_ppa019056mg, partial [Prunus persica]
BP015238.1	513	0	1	0.01	0.660626	6.04576	Up	0.48803	0.729404	K13993|1|8e-52|200|rcu:RCOM_0867440|HSP20 family protein	GO:0005783//endoplasmic reticulum	-	GO:0006950//response to stress	gi|255557799|ref|XP_002519929.1|/9.0472e-51/heat-shock protein, putative [Ricinus communis]
BP027352.1	513	0	1	0.01	0.660626	6.04576	Up	0.48803	0.728656	-	-	-	-	gi|302121705|gb|ADK92871.1|/2.48675e-16/retrotransposon protein [Hypericum perforatum]
BP026641.1	1029	0	2	0.01	0.6587	6.04155	Up	0.241076	0.522136	-	-	-	-	-
BP019125.1	1029	0	2	0.01	0.6587	6.04155	Up	0.241076	0.513522	-	-	-	-	gi|109676346|gb|ABG37655.1|/9.83853e-13/integrase [Populus trichocarpa]
BP022327.1	1029	0	2	0.01	0.6587	6.04155	Up	0.241076	0.513021	-	-	-	-	gi|470118748|ref|XP_004295484.1|/8.83207e-155/PREDICTED: uncharacterized protein LOC101299655 [Fragaria vesca subsp. vesca]
BP035617.1	516	0	1	0.01	0.656785	6.03735	Up	0.48803	0.773707	-	-	-	-	gi|224088340|ref|XP_002308416.1|/3.40622e-29/predicted protein [Populus trichocarpa]
BP011781.2	2580	0	5	0.01	0.656785	6.03735	Up	0.029059	0.115374	K09287|1|2e-09|63.5|rcu:RCOM_0705620|RAV-like factor	GO:0044424//intracellular part	GO:0005488//binding	GO:0009725//response to hormone stimulus;GO:0050794//regulation of cellular process	gi|359480094|ref|XP_003632397.1|/8.47159e-175/PREDICTED: B3 domain-containing transcription factor ABI3-like [Vitis vinifera]
BP001997.1	516	0	1	0.01	0.656785	6.03735	Up	0.48803	0.726667	-	-	-	-	gi|147778443|emb|CAN63032.1|/9.00541e-14/hypothetical protein VITISV_024672 [Vitis vinifera]
BP006839.1	516	0	1	0.01	0.656785	6.03735	Up	0.48803	0.724147	K05283|1|1e-12|70.9|aly:ARALYDRAFT_354960|phosphatidylinositol glycan, class W [EC:2.3.-.-];K15692|2|3e-09|59.3|smo:SELMODRAFT_67002|E3 ubiquitin-protein ligase RNF13 [EC:6.3.2.19];K11982|4|9e-09|57.8|ppp:PHYPADRAFT_169900|E3 ubiquitin-protein ligase RNF115/126 [EC:6.3.2.19]	-	-	-	gi|224087937|ref|XP_002308266.1|/7.08594e-35/predicted protein [Populus trichocarpa]
BP014962.1	1551	0	3	0.01	0.655515	6.03456	Up	0.119087	0.329771	-	-	-	-	gi|462406403|gb|EMJ11867.1|/1.25908e-172/hypothetical protein PRUPE_ppa022570mg, partial [Prunus persica]
BP019642.1	1554	0	3	0.01	0.654249	6.03177	Up	0.119087	0.332386	K13261|1|7e-103|372|gmx:100776878|cytochrome P450, family 93, subfamily A, polypeptide 1 (3,9-dihydroxypterocarpan 6a-monooxygenase) [EC:1.14.13.28];K00517|2|8e-101|365|ath:AT4G15350|[EC:1.14.-.-];K15814|3|3e-99|360|gmx:100037459|beta-amyrin 24-hydroxylase [EC:1.14.99.43];K13257|5|6e-78|290|gmx:100037450|cytochrome P450, family 93, subfamily C (2-hydroxyisoflavanone synthase) [EC:1.14.13.86]	-	GO:0046872//metal ion binding;GO:0004497//monooxygenase activity	-	gi|255584959|ref|XP_002533191.1|/4.34864e-165/cytochrome P450, putative [Ricinus communis]
BP012214.1	519	0	1	0.01	0.652988	6.02899	Up	0.48803	0.756235	-	-	-	-	-
BP028093.1	519	0	1	0.01	0.652988	6.02899	Up	0.48803	0.746638	K06892|1|4e-09|58.9|aly:ARALYDRAFT_479418|;K05278|2|5e-09|58.5|pop:POPTR_665178|flavonol synthase [EC:1.14.11.23];K05933|4|1e-08|57.4|gmx:100790622|aminocyclopropanecarboxylate oxidase [EC:1.14.17.4]	-	GO:0016706//oxidoreductase activity, acting on paired donors, with incorporation or reduction of molecular oxygen, 2-oxoglutarate as one donor, and incorporation of one atom each of oxygen into both donors	GO:0008152//metabolic process	gi|255563687|ref|XP_002522845.1|/3.02322e-41/gibberellin 20-oxidase, putative [Ricinus communis]
BP006648.1	1038	0	2	0.01	0.652988	6.02899	Up	0.241076	0.511226	K01051|1|3e-81|300|bdi:100845585|pectinesterase [EC:3.1.1.11]	GO:0005618//cell wall	GO:0004091//carboxylesterase activity	GO:0071555//cell wall organization	gi|462406442|gb|EMJ11906.1|/8.39979e-145/hypothetical protein PRUPE_ppa024139mg [Prunus persica]
BP032028.1	1041	0	2	0.01	0.651107	6.02482	Up	0.241076	0.52976	-	-	GO:0046914//transition metal ion binding	-	gi|224142115|ref|XP_002324404.1|/2.132e-55/predicted protein [Populus trichocarpa]
BP032720.1	522	0	1	0.01	0.649236	6.02067	Up	0.48803	0.743044	K14488|1|6e-35|144|pop:POPTR_570308|SAUR family protein	-	-	-	gi|462405777|gb|EMJ11241.1|/4.44211e-40/hypothetical protein PRUPE_ppa017538mg [Prunus persica]
BP033345.1	522	0	1	0.01	0.649236	6.02067	Up	0.48803	0.719499	-	GO:0009532//plastid stroma	GO:0046914//transition metal ion binding;GO:0051540	GO:0031163	gi|296085081|emb|CBI28496.3|/6.85319e-41/unnamed protein product [Vitis vinifera]
BP030425.1	1047	0	2	0.01	0.647375	6.01653	Up	0.241076	0.519199	-	-	-	-	-
BP023477.1	528	0	1	0.01	0.641858	6.00418	Up	0.48803	0.78183	K07213|1|2e-14|77.0|sbi:SORBI_08g022260|copper chaperone	-	GO:0043169//cation binding	GO:0006812//cation transport	gi|147769148|emb|CAN60769.1|/1.3804e-44/hypothetical protein VITISV_043918 [Vitis vinifera]
BP014704.1	528	0	1	0.01	0.641858	6.00418	Up	0.48803	0.781658	-	-	-	-	gi|460409168|ref|XP_004250011.1|/4.86431e-74/PREDICTED: uncharacterized protein HI_0077-like [Solanum lycopersicum]
BP031953.1	2640	0	5	0.01	0.641858	6.00418	Up	0.029059	0.115584	-	-	-	GO:0006810//transport	gi|449457335|ref|XP_004146404.1|/0/PREDICTED: cation/H(+) antiporter 15-like [Cucumis sativus]
BP018685.1	528	0	1	0.01	0.641858	6.00418	Up	0.48803	0.740615	-	-	-	-	gi|470124435|ref|XP_004298219.1|/3.54305e-16/PREDICTED: uncharacterized protein LOC101304768 [Fragaria vesca subsp. vesca]
BP035758.1	531	0	1	0.01	0.638232	5.99601	Up	0.48803	0.756289	-	-	-	-	gi|462409250|gb|EMJ14584.1|/8.30421e-13/hypothetical protein PRUPE_ppa026473mg [Prunus persica]
BP025271.1	531	0	1	0.01	0.638232	5.99601	Up	0.48803	0.748633	-	-	-	-	-
BP022421.1	531	0	1	0.01	0.638232	5.99601	Up	0.48803	0.741182	K09286|1|8e-29|124|ath:AT4G25490|EREBP-like factor	-	-	-	gi|462406212|gb|EMJ11676.1|/2.4715e-49/hypothetical protein PRUPE_ppa026499mg [Prunus persica]
BP027099.1	531	0	1	0.01	0.638232	5.99601	Up	0.48803	0.718965	-	-	-	-	gi|224094186|ref|XP_002310088.1|/1.6655e-29/predicted protein [Populus trichocarpa]
BP034314.2	1065	0	2	0.01	0.636434	5.99194	Up	0.241076	0.529867	-	-	-	-	gi|359474377|ref|XP_002264342.2|/5.09365e-137/PREDICTED: NAC domain-containing protein 7-like [Vitis vinifera]
BP018084.1	534	0	1	0.01	0.634646	5.98788	Up	0.48803	0.71911	-	-	-	-	-
BP026548.1	534	0	1	0.01	0.634646	5.98788	Up	0.48803	0.717028	-	-	-	-	gi|242039793|ref|XP_002467291.1|/1.51092e-06/hypothetical protein SORBIDRAFT_01g023040 [Sorghum bicolor]
BP034773.1	534	0	1	0.01	0.634646	5.98788	Up	0.48803	0.713187	K02689|1|5e-97|350|aly:ARALYDRAFT_315547|photosystem I P700 chlorophyll a apoprotein A1	GO:0009521;GO:0031224//intrinsic to membrane;GO:0009534//chloroplast thylakoid	GO:0046906//tetrapyrrole binding;GO:0043169//cation binding;GO:0051536//iron-sulfur cluster binding	GO:0051234//establishment of localization;GO:0006464//cellular protein modification process;GO:0006091//generation of precursor metabolites and energy	gi|452848856|ref|YP_007474536.1|/5.97976e-96/photosystem I P700 apoprotein A1 (chloroplast) [Magnolia grandiflora]
BP004479.1	534	0	1	0.01	0.634646	5.98788	Up	0.48803	0.709197	-	-	-	-	-
BP007822.1	1605	0	3	0.01	0.63346	5.98518	Up	0.119087	0.329061	K15271|1|4e-79|293|rcu:RCOM_1095670|ATP-dependent DNA helicase HFM1/MER3 [EC:3.6.4.12];K15078|3|8e-78|289|vvi:100250139|structure-specific endonuclease subunit SLX1 [EC:3.6.1.-];K03798|4|2e-56|218|rcu:RCOM_0340700|cell division protease FtsH [EC:3.4.24.-]	-	-	-	gi|470120505|ref|XP_004296342.1|/0/PREDICTED: pentatricopeptide repeat-containing protein At5g59600-like [Fragaria vesca subsp. vesca]
BP013086.1	1071	0	2	0.01	0.632868	5.98383	Up	0.241076	0.52167	-	GO:0031981//nuclear lumen	-	-	gi|255580008|ref|XP_002530838.1|/1.19281e-109/conserved hypothetical protein [Ricinus communis]
BP021786.1	537	0	1	0.01	0.631101	5.9798	Up	0.48803	0.759471	-	-	-	-	gi|449434748|ref|XP_004135158.1|/3.69583e-85/PREDICTED: uncharacterized protein At5g01610-like isoform 1 [Cucumis sativus]
BP013937.1	537	0	1	0.01	0.631101	5.9798	Up	0.48803	0.750585	-	-	-	-	-
BP030062.1	537	0	1	0.01	0.631101	5.9798	Up	0.48803	0.744863	-	-	-	-	gi|224060041|ref|XP_002300032.1|/1.47029e-41/predicted protein [Populus trichocarpa]
BP035120.1	1074	0	2	0.01	0.631101	5.9798	Up	0.241076	0.520328	K13947|1|4e-120|429|vvi:100259491|auxin efflux carrier family	-	-	-	gi|462412545|gb|EMJ17594.1|/1.15228e-128/hypothetical protein PRUPE_ppa021573mg [Prunus persica]
BP036010.1	537	0	1	0.01	0.631101	5.9798	Up	0.48803	0.713712	-	-	-	-	-
BP021235.2	1077	0	2	0.01	0.629343	5.97577	Up	0.241076	0.522603	-	-	-	-	gi|297745190|emb|CBI39182.3|/1.81881e-65/unnamed protein product [Vitis vinifera]
BP013419.1	540	0	1	0.01	0.627594	5.97176	Up	0.48803	0.759309	-	-	-	-	-
BP008591.1	540	0	1	0.01	0.627594	5.97176	Up	0.48803	0.751168	-	-	-	-	gi|224129420|ref|XP_002328712.1|/6.67526e-58/predicted protein [Populus trichocarpa]
BP017268.1	540	0	1	0.01	0.627594	5.97176	Up	0.48803	0.736619	-	-	-	-	gi|255579855|ref|XP_002530764.1|/6.09379e-27/conserved hypothetical protein [Ricinus communis]
BP019721.1	540	0	1	0.01	0.627594	5.97176	Up	0.48803	0.709764	-	-	-	-	-
BP021764.1	2163	0	4	0.01	0.626724	5.96976	Up	0.0588264	0.19917	-	-	-	-	gi|359473467|ref|XP_002265020.2|/0/PREDICTED: phosphate transporter PHO1 homolog 3 [Vitis vinifera]
BP006383.1	543	0	1	0.01	0.624127	5.96377	Up	0.48803	0.777776	-	-	-	-	gi|357442689|ref|XP_003591622.1|/1.43046e-15/hypothetical protein MTR_1g089890 [Medicago truncatula]
BP024128.1	543	0	1	0.01	0.624127	5.96377	Up	0.48803	0.724936	-	GO:0044424//intracellular part	-	-	gi|225450791|ref|XP_002283842.1|/6.98498e-71/PREDICTED: translationally-controlled tumor protein homolog isoform 1 [Vitis vinifera]
BP002441.1	543	0	1	0.01	0.624127	5.96377	Up	0.48803	0.714958	-	GO:0044424//intracellular part	GO:0016765//transferase activity, transferring alkyl or aryl (other than methyl) groups	GO:0000270//peptidoglycan metabolic process;GO:0019276//UDP-N-acetylgalactosamine metabolic process	gi|462410053|gb|EMJ15387.1|/3.04395e-58/hypothetical protein PRUPE_ppa020145mg, partial [Prunus persica]
BP029743.2	543	0	1	0.01	0.624127	5.96377	Up	0.48803	0.713091	K02874|1|3e-46|182|pop:Poptr_cp059|large subunit ribosomal protein L14	GO:0030529//ribonucleoprotein complex;GO:0009536//plastid	GO:0003723//RNA binding;GO:0005198//structural molecule activity	GO:0010467//gene expression	gi|255554452|ref|XP_002518265.1|/8.25111e-72/50S ribosomal protein L14, putative [Ricinus communis]
BP034171.1	546	0	1	0.01	0.620698	5.95582	Up	0.48803	0.763719	-	-	-	-	gi|255582197|ref|XP_002531891.1|/1.17205e-65/conserved hypothetical protein [Ricinus communis]
BP017406.1	546	0	1	0.01	0.620698	5.95582	Up	0.48803	0.742733	-	-	-	-	gi|170522964|gb|ACB20694.1|/8.11672e-67/putative cold-inducible protein [Camellia sinensis]
BP028094.1	546	0	1	0.01	0.620698	5.95582	Up	0.48803	0.7214	-	-	-	-	-
BP005765.1	1647	0	3	0.01	0.617306	5.94791	Up	0.119087	0.333025	K04508|1|0.0|791|vvi:100256008|transducin (beta)-like 1	GO:0031410//cytoplasmic vesicle	-	-	gi|462419852|gb|EMJ24115.1|/0/hypothetical protein PRUPE_ppa003666mg [Prunus persica]
BP030184.1	549	0	1	0.01	0.617306	5.94791	Up	0.48803	0.763665	K06892|1|1e-34|143|pop:POPTR_550478|;K05278|2|2e-33|140|mtr:MTR_5g059130|flavonol synthase [EC:1.14.11.23];K05933|4|2e-32|136|gmx:100784455|aminocyclopropanecarboxylate oxidase [EC:1.14.17.4]	-	GO:0016706//oxidoreductase activity, acting on paired donors, with incorporation or reduction of molecular oxygen, 2-oxoglutarate as one donor, and incorporation of one atom each of oxygen into both donors;GO:0016701//oxidoreductase activity, acting on single donors with incorporation of molecular oxygen	GO:0051553	gi|470118605|ref|XP_004295415.1|/1.8956e-71/PREDICTED: protein SRG1-like [Fragaria vesca subsp. vesca]
BP024902.1	549	0	1	0.01	0.617306	5.94791	Up	0.48803	0.757257	-	-	-	-	gi|242052963|ref|XP_002455627.1|/7.09112e-10/hypothetical protein SORBIDRAFT_03g014933 [Sorghum bicolor]
BP027104.1	549	0	1	0.01	0.617306	5.94791	Up	0.48803	0.755913	-	-	GO:0016747//transferase activity, transferring acyl groups other than amino-acyl groups	-	gi|470113403|ref|XP_004292913.1|/1.9093e-19/PREDICTED: vinorine synthase-like [Fragaria vesca subsp. vesca]
BP031399.1	549	0	1	0.01	0.617306	5.94791	Up	0.48803	0.722525	K13070|1|1e-41|167|osa:4335093|momilactone-A synthase [EC:1.1.1.295];K09841|2|4e-40|162|vvi:100265470|xanthoxin dehydrogenase [EC:1.1.1.288]	-	GO:0033764//steroid dehydrogenase activity, acting on the CH-OH group of donors, NAD or NADP as acceptor	GO:0008152//metabolic process	gi|225440773|ref|XP_002275768.1|/1.07389e-74/PREDICTED: momilactone A synthase-like [Vitis vinifera]
BP029777.1	549	0	1	0.01	0.617306	5.94791	Up	0.48803	0.721791	K09286|1|2e-11|66.6|ath:AT1G78080|EREBP-like factor	-	-	GO:0050896//response to stimulus;GO:0050794//regulation of cellular process;GO:0010467//gene expression	gi|292668919|gb|ADE41114.1|/8.58826e-40/AP2 domain class transcription factor [Malus x domestica]
BP002277.1	522	1	60	0.633786	38.9541	5.94164	Up	1.32007e-17	4.47287e-16	-	-	-	-	-
BP015622.1	552	0	1	0.01	0.613951	5.94005	Up	0.48803	0.765751	K03252|1|6e-07|52.0|mtr:MTR_1g023190|translation initiation factor 3 subunit C	-	-	-	gi|77553407|gb|ABA96203.1|/1.31189e-11/retrotransposon protein, putative, unclassified, expressed [Oryza sativa Japonica Group]
BP034813.1	552	0	1	0.01	0.613951	5.94005	Up	0.48803	0.758768	-	-	-	-	-
BP036053.1	552	0	1	0.01	0.613951	5.94005	Up	0.48803	0.740976	K12619|1|1e-34|140|osa:4349826|5'-3' exoribonuclease 2 [EC:3.1.13.-];K01303|3|1e-10|63.9|bdi:100837577|acylaminoacyl-peptidase [EC:3.4.19.1]	-	-	-	gi|38344889|emb|CAD41912.2|/1.22371e-33/OSJNBa0033G05.13 [Oryza sativa Japonica Group]
BP005749.1	552	0	1	0.01	0.613951	5.94005	Up	0.48803	0.716594	-	-	-	-	-
BP028647.1	2763	0	5	0.01	0.613285	5.93848	Up	0.029059	0.115395	K11273|1|0.0|1222|vvi:100265299|chromosome transmission fidelity protein 1 [EC:3.6.4.13]	-	GO:0004386//helicase activity;GO:0003676//nucleic acid binding;GO:0042623//ATPase activity, coupled;GO:0000166//nucleotide binding	-	gi|462412206|gb|EMJ17255.1|/0/hypothetical protein PRUPE_ppa017676mg [Prunus persica]
BP004614.1	1107	0	2	0.01	0.612287	5.93614	Up	0.241076	0.521929	-	GO:0030312//external encapsulating structure	-	-	gi|255553512|ref|XP_002517797.1|/3.71717e-162/conserved hypothetical protein [Ricinus communis]
BP008086.1	1107	0	2	0.01	0.612287	5.93614	Up	0.241076	0.514678	-	GO:0005618//cell wall	-	-	gi|224087006|ref|XP_002308027.1|/8.2618e-170/predicted protein [Populus trichocarpa]
BP007799.1	555	0	1	0.01	0.610632	5.93223	Up	0.48803	0.74077	K06268|1|2e-74|276|vvi:100263924|protein phosphatase 3, regulatory subunit	-	GO:0046872//metal ion binding	-	gi|462398187|gb|EMJ03855.1|/2.46488e-74/hypothetical protein PRUPE_ppa012303mg [Prunus persica]
BP006121.1	1113	0	2	0.01	0.608987	5.92834	Up	0.241076	0.51594	K05283|1|5e-15|80.5|aly:ARALYDRAFT_354960|phosphatidylinositol glycan, class W [EC:2.3.-.-];K11982|2|4e-11|67.4|rcu:RCOM_1031870|E3 ubiquitin-protein ligase RNF115/126 [EC:6.3.2.19];K15692|5|3e-10|64.3|ppp:PHYPADRAFT_16563|E3 ubiquitin-protein ligase RNF13 [EC:6.3.2.19]	-	-	-	gi|255545852|ref|XP_002513986.1|/6.54271e-82/zinc finger protein, putative [Ricinus communis]
BP020743.1	1116	0	2	0.01	0.60735	5.92446	Up	0.241076	0.528377	K00059|1|2e-18|92.0|vcn:VOLCADRAFT_79385|3-oxoacyl-[acyl-carrier protein] reductase [EC:1.1.1.100]	GO:0044444//cytoplasmic part	GO:0016614//oxidoreductase activity, acting on CH-OH group of donors;GO:0004312//fatty acid synthase activity	GO:0006732//coenzyme metabolic process	gi|255573868|ref|XP_002527853.1|/5.01837e-90/short-chain dehydrogenase, putative [Ricinus communis]
BP034989.1	558	0	1	0.01	0.60735	5.92446	Up	0.48803	0.741285	K11267|1|4e-07|52.4|osa:4340775|sister chromatid cohesion protein PDS5	-	-	-	gi|224136426|ref|XP_002326857.1|/3.77227e-38/predicted protein [Populus trichocarpa]
BP025382.1	1116	0	2	0.01	0.60735	5.92446	Up	0.241076	0.51966	-	-	-	-	gi|9502170|gb|AAF88020.1|/4.49946e-06/contains similarity to other Arabidopsis thaliana putative transposon proteins [Arabidopsis thaliana]
BP024020.1	558	0	1	0.01	0.60735	5.92446	Up	0.48803	0.71228	-	-	-	-	-
BP030211.1	2238	0	4	0.01	0.605721	5.92058	Up	0.0588264	0.199387	K10638|1|0.0|986|rcu:RCOM_0571480|E3 ubiquitin-protein ligase UHRF1 [EC:6.3.2.19]	GO:0043231//intracellular membrane-bounded organelle;GO:0044427//chromosomal part	GO:0005515//protein binding;GO:0000166//nucleotide binding;GO:0046872//metal ion binding;GO:0019787//small conjugating protein ligase activity;GO:0003690//double-stranded DNA binding	GO:0006346//methylation-dependent chromatin silencing;GO:0031055//chromatin remodeling at centromere;GO:0032776//DNA methylation on cytosine;GO:0032446//protein modification by small protein conjugation	gi|255577358|ref|XP_002529559.1|/0/zinc finger protein, putative [Ricinus communis]
BP015795.1	561	0	1	0.01	0.604102	5.91672	Up	0.48803	0.727362	-	-	-	-	gi|462403551|gb|EMJ09108.1|/3.85366e-14/hypothetical protein PRUPE_ppa019739mg [Prunus persica]
BP015208.1	561	0	1	0.01	0.604102	5.91672	Up	0.48803	0.713952	K09250|1|4e-12|69.3|bdi:100837495|cellular nucleic acid-binding protein	-	GO:0005488//binding	-	gi|159476838|ref|XP_001696518.1|/1.23968e-12/nucleic acid binding protein [Chlamydomonas reinhardtii]
BP018468.2	1689	0	3	0.01	0.601956	5.91159	Up	0.119087	0.330274	K10739|1|4e-86|317|rcu:RCOM_0204880|replication factor A2	GO:0043231//intracellular membrane-bounded organelle	GO:0005488//binding	GO:0006259//DNA metabolic process	gi|462424391|gb|EMJ28654.1|/4.03589e-87/hypothetical protein PRUPE_ppa009666mg [Prunus persica]
BP014656.1	564	0	1	0.01	0.600888	5.90903	Up	0.48803	0.768459	K09286|1|2e-56|216|ath:AT4G25490|EREBP-like factor	-	-	GO:0006351//transcription, DNA-dependent	gi|325512537|gb|ADZ23479.1|/1.98865e-95/CBF transcription factor 1 [Betula platyphylla]
BP006100.1	564	0	1	0.01	0.600888	5.90903	Up	0.48803	0.726419	-	GO:0044464//cell part	-	-	gi|224088948|ref|XP_002308584.1|/1.36521e-11/predicted protein [Populus trichocarpa]
BP034230.1	564	0	1	0.01	0.600888	5.90903	Up	0.48803	0.71785	-	-	-	-	gi|118487731|gb|ABK95689.1|/4.06314e-48/unknown [Populus trichocarpa]
BP010100.1	564	0	1	0.01	0.600888	5.90903	Up	0.48803	0.709859	-	-	-	-	gi|462398723|gb|EMJ04391.1|/2.5509e-42/hypothetical protein PRUPE_ppa025237mg [Prunus persica]
BP003343.1	1134	0	2	0.01	0.597709	5.90137	Up	0.241076	0.530937	-	-	-	-	gi|359479252|ref|XP_002275878.2|/4.33178e-105/PREDICTED: uncharacterized protein LOC100251674 [Vitis vinifera]
BP030580.1	567	0	1	0.01	0.597709	5.90137	Up	0.48803	0.779198	K06688|1|1e-85|313|rcu:RCOM_1578930|ubiquitin-conjugating enzyme E2 C [EC:6.3.2.19]	GO:0043231//intracellular membrane-bounded organelle	GO:0019787//small conjugating protein ligase activity;GO:0032559	GO:0019941//modification-dependent protein catabolic process;GO:0032446//protein modification by small protein conjugation	gi|449444891|ref|XP_004140207.1|/1.60192e-84/PREDICTED: ubiquitin-conjugating enzyme E2 19-like [Cucumis sativus]
BP009925.1	567	0	1	0.01	0.597709	5.90137	Up	0.48803	0.769569	-	-	-	-	-
BP018731.1	567	0	1	0.01	0.597709	5.90137	Up	0.48803	0.747424	-	-	-	-	gi|460367758|ref|XP_004229737.1|/2.19032e-41/PREDICTED: blue copper protein-like [Solanum lycopersicum]
BP021499.1	567	0	1	0.01	0.597709	5.90137	Up	0.48803	0.73933	K10688|1|5e-78|288|vvi:100262599|ubiquitin-conjugating enzyme E2 W [EC:6.3.2.19]	-	GO:0016879//ligase activity, forming carbon-nitrogen bonds;GO:0032559	GO:0006464//cellular protein modification process	gi|462420561|gb|EMJ24824.1|/1.00571e-78/hypothetical protein PRUPE_ppa012614mg [Prunus persica]
BP019363.1	570	0	1	0.01	0.594563	5.89376	Up	0.48803	0.764706	-	-	-	-	gi|224087740|ref|XP_002308214.1|/1.10748e-24/predicted protein [Populus trichocarpa]
BP018062.2	570	0	1	0.01	0.594563	5.89376	Up	0.48803	0.755055	-	-	-	-	gi|224058725|ref|XP_002299620.1|/3.09938e-43/predicted protein [Populus trichocarpa]
BP029053.1	570	0	1	0.01	0.594563	5.89376	Up	0.48803	0.733929	-	-	-	-	gi|255582234|ref|XP_002531909.1|/2.06933e-55/conserved hypothetical protein [Ricinus communis]
BP011899.1	570	0	1	0.01	0.594563	5.89376	Up	0.48803	0.728307	-	-	-	-	gi|462417315|gb|EMJ22052.1|/1.30519e-33/hypothetical protein PRUPE_ppa020923mg [Prunus persica]
BP016545.2	1140	0	2	0.01	0.594563	5.89376	Up	0.241076	0.511674	-	-	-	-	gi|147779794|emb|CAN62294.1|/3.55715e-06/hypothetical protein VITISV_019972 [Vitis vinifera]
BP029488.1	1143	0	2	0.01	0.593003	5.88997	Up	0.241076	0.522914	-	-	-	-	gi|462404162|gb|EMJ09719.1|/1.30226e-32/hypothetical protein PRUPE_ppa026022mg [Prunus persica]
BP020904.1	1146	0	2	0.01	0.59145	5.88619	Up	0.241076	0.528483	K12830|1|2e-09|61.6|vvi:100255210|splicing factor 3B subunit 3	GO:0009536//plastid	GO:0005488//binding	-	gi|470103932|ref|XP_004288379.1|/1.19072e-09/PREDICTED: splicing factor 3B subunit 3-like [Fragaria vesca subsp. vesca]
BP034131.1	573	0	1	0.01	0.59145	5.88619	Up	0.48803	0.765146	K15078|1|1e-46|184|vvi:100250139|structure-specific endonuclease subunit SLX1 [EC:3.6.1.-];K15271|2|2e-13|73.6|rcu:RCOM_1095670|ATP-dependent DNA helicase HFM1/MER3 [EC:3.6.4.12];K03798|3|4e-07|52.8|rcu:RCOM_0340700|cell division protease FtsH [EC:3.4.24.-]	-	-	-	gi|462404172|gb|EMJ09729.1|/1.10478e-80/hypothetical protein PRUPE_ppa025592mg [Prunus persica]
BP017305.1	573	0	1	0.01	0.59145	5.88619	Up	0.48803	0.754521	K03841|1|1e-64|243|gmx:100812684|fructose-1,6-bisphosphatase I [EC:3.1.3.11]	GO:0044424//intracellular part	GO:0016628//oxidoreductase activity, acting on the CH-CH group of donors, NAD or NADP as acceptor;GO:0019203//carbohydrate phosphatase activity;GO:0043169//cation binding	GO:0005975//carbohydrate metabolic process	gi|255638898|gb|ACU19751.1|/3.22936e-64/unknown [Glycine max]
BP002583.3	573	0	1	0.01	0.59145	5.88619	Up	0.48803	0.747319	-	-	-	-	-
BP008272.1	573	0	1	0.01	0.59145	5.88619	Up	0.48803	0.726023	-	-	GO:0005488//binding	-	gi|224107114|ref|XP_002314379.1|/3.6205e-15/predicted protein [Populus trichocarpa]
BP036826.1	573	0	1	0.01	0.59145	5.88619	Up	0.48803	0.717995	-	-	-	-	gi|224140081|ref|XP_002323415.1|/1.46991e-16/predicted protein [Populus trichocarpa]
BP033236.1	576	0	1	0.01	0.58837	5.87865	Up	0.48803	0.748422	K14777|1|6e-47|184|vvi:100246466|ATP-dependent RNA helicase DDX47/RRP3 [EC:3.6.4.13]	-	GO:0016787//hydrolase activity	-	gi|359473682|ref|XP_003631346.1|/2.35692e-46/PREDICTED: LOW QUALITY PROTEIN: DEAD-box ATP-dependent RNA helicase 10-like [Vitis vinifera]
BP007381.1	576	0	1	0.01	0.58837	5.87865	Up	0.48803	0.724048	-	-	-	-	gi|462407935|gb|EMJ13269.1|/1.33834e-41/hypothetical protein PRUPE_ppa011626mg [Prunus persica]
BP009899.1	1152	0	2	0.01	0.58837	5.87865	Up	0.241076	0.511326	-	-	-	-	gi|332322132|emb|CCA66040.1|/1.22909e-14/hypothetical protein [Beta vulgaris subsp. vulgaris]
BP001390.1	1155	0	2	0.01	0.586842	5.8749	Up	0.241076	0.514074	K13414|1|2e-27|121|aly:ARALYDRAFT_489755|mitogen-activated protein kinase kinase kinase 1, plant [EC:2.7.11.25]	-	GO:0004674//protein serine/threonine kinase activity	-	gi|460380290|ref|XP_004235890.1|/1.6294e-91/PREDICTED: mitogen-activated protein kinase kinase kinase A-like [Solanum lycopersicum]
BP026587.1	1155	0	2	0.01	0.586842	5.8749	Up	0.241076	0.512771	K16075|1|7e-150|528|rcu:RCOM_0992230|magnesium transporter	-	-	GO:0006810//transport	gi|255559943|ref|XP_002520990.1|/8.50068e-149/RNA splicing protein mrs2, mitochondrial, putative [Ricinus communis]
BP019580.1	579	0	1	0.01	0.585321	5.87116	Up	0.48803	0.765476	-	-	-	-	-
BP004001.1	579	0	1	0.01	0.585321	5.87116	Up	0.48803	0.732515	-	-	-	-	gi|462402233|gb|EMJ07790.1|/2.65954e-21/hypothetical protein PRUPE_ppa020424mg [Prunus persica]
BP031607.1	579	0	1	0.01	0.585321	5.87116	Up	0.48803	0.723851	-	-	-	-	-
BP022026.1	582	0	1	0.01	0.582304	5.8637	Up	0.48803	0.717366	K03252|1|1e-08|57.8|mtr:MTR_1g023190|translation initiation factor 3 subunit C	-	-	-	gi|222616495|gb|EEE52627.1|/3.52795e-13/hypothetical protein OsJ_34967 [Oryza sativa Japonica Group]
BP021484.1	582	0	1	0.01	0.582304	5.8637	Up	0.48803	0.714718	-	-	-	-	gi|225426556|ref|XP_002272423.1|/1.04513e-65/PREDICTED: uncharacterized protein LOC100246209 [Vitis vinifera]
BP022982.1	1752	0	3	0.01	0.58031	5.85875	Up	0.119087	0.330484	K00514|1|0.0|1029|rcu:RCOM_1428040|zeta-carotene desaturase [EC:1.3.5.6]	-	GO:0016705//oxidoreductase activity, acting on paired donors, with incorporation or reduction of molecular oxygen;GO:0016787//hydrolase activity	GO:0016109	gi|359487812|ref|XP_002277348.2|/0/PREDICTED: zeta-carotene desaturase, chloroplastic/chromoplastic [Vitis vinifera]
BP006380.1	1170	0	2	0.01	0.579318	5.85628	Up	0.241076	0.531473	K01206|1|4e-80|296|aly:ARALYDRAFT_475890|alpha-L-fucosidase [EC:3.2.1.51];K00514|3|1e-29|129|rcu:RCOM_1428040|zeta-carotene desaturase [EC:1.3.5.6]	-	GO:0016787//hydrolase activity	GO:0044238//primary metabolic process	gi|224064810|ref|XP_002301566.1|/2.68126e-166/predicted protein [Populus trichocarpa]
BP036431.1	585	0	1	0.01	0.579318	5.85628	Up	0.48803	0.747057	-	-	-	-	-
BP013178.1	585	0	1	0.01	0.579318	5.85628	Up	0.48803	0.724787	-	GO:0043231//intracellular membrane-bounded organelle	GO:0001071//nucleic acid binding transcription factor activity	GO:0009791//post-embryonic development	gi|225432536|ref|XP_002277678.1|/5.99877e-69/PREDICTED: transcription factor MUTE [Vitis vinifera]
BP004441.1	585	0	1	0.01	0.579318	5.85628	Up	0.48803	0.71616	-	-	-	-	gi|374081773|dbj|BAL46524.1|/9.71139e-19/hypothetical protein [Gentiana scabra x Gentiana triflora]
BP023324.1	1758	0	3	0.01	0.578329	5.85382	Up	0.119087	0.329981	-	-	-	-	gi|38194929|gb|AAR13317.1|/1.48126e-39/gag-pol polyprotein [Phaseolus vulgaris]
BP022223.1	1173	0	2	0.01	0.577836	5.85259	Up	0.241076	0.522291	-	-	-	-	gi|225451487|ref|XP_002274360.1|/4.11622e-82/PREDICTED: squamosa promoter-binding-like protein 18 [Vitis vinifera]
BP003122.1	588	0	1	0.01	0.576362	5.8489	Up	0.48803	0.729304	K05359|1|5e-42|168|pop:POPTR_721464|arogenate/prephenate dehydratase [EC:4.2.1.91 4.2.1.51]	GO:0009536//plastid	GO:0016836//hydro-lyase activity	-	gi|219842180|dbj|BAH10647.1|/2.57087e-43/Prephenate dehydratase [Hevea brasiliensis]
BP030874.1	588	0	1	0.01	0.576362	5.8489	Up	0.48803	0.714191	-	-	-	-	-
BP016247.1	1179	0	2	0.01	0.574896	5.84523	Up	0.241076	0.51838	-	-	-	-	gi|357464403|ref|XP_003602483.1|/2.32376e-08/F-box/kelch-repeat protein SKIP6 [Medicago truncatula]
BP017322.1	591	0	1	0.01	0.573437	5.84156	Up	0.48803	0.773482	-	-	-	-	gi|147845080|emb|CAN80573.1|/1.2208e-08/hypothetical protein VITISV_001898 [Vitis vinifera]
BP006606.1	1182	0	2	0.01	0.573437	5.84156	Up	0.241076	0.518329	-	-	-	-	gi|255580830|ref|XP_002531235.1|/1.35407e-157/conserved hypothetical protein [Ricinus communis]
BP031740.1	1776	0	3	0.01	0.572468	5.83912	Up	0.119087	0.332684	K00423|1|5e-60|230|smo:SELMODRAFT_104957|L-ascorbate oxidase [EC:1.10.3.3]	-	GO:0046872//metal ion binding;GO:0016682//oxidoreductase activity, acting on diphenols and related substances as donors, oxygen as acceptor	GO:0008152//metabolic process	gi|470112569|ref|XP_004292505.1|/0/PREDICTED: putative laccase-9-like [Fragaria vesca subsp. vesca]
BP002053.1	1185	0	2	0.01	0.571985	5.83791	Up	0.241076	0.526262	-	-	-	-	gi|359497406|ref|XP_003635505.1|/9.70048e-55/PREDICTED: uncharacterized protein LOC100852457 [Vitis vinifera]
BP019550.1	1185	0	2	0.01	0.571985	5.83791	Up	0.241076	0.519968	K00083|1|6e-127|452|pop:POPTR_667694|cinnamyl-alcohol dehydrogenase [EC:1.1.1.195]	-	GO:0005488//binding	-	gi|462401051|gb|EMJ06608.1|/8.59247e-128/hypothetical protein PRUPE_ppa007605mg [Prunus persica]
BP004071.1	594	0	1	0.01	0.57054	5.83426	Up	0.48803	0.750797	-	-	-	-	gi|462412527|gb|EMJ17576.1|/3.96767e-15/hypothetical protein PRUPE_ppa020937mg [Prunus persica]
BP004334.1	594	0	1	0.01	0.57054	5.83426	Up	0.48803	0.739997	K02836|1|3e-17|86.3|osa:4343528|peptide chain release factor 2	GO:0043231//intracellular membrane-bounded organelle	GO:0003747//translation release factor activity	GO:0006412//translation	gi|225441347|ref|XP_002274658.1|/4.63283e-56/PREDICTED: peptide chain release factor 2-like [Vitis vinifera]
BP007108.1	594	0	1	0.01	0.57054	5.83426	Up	0.48803	0.727909	-	-	-	-	-
BP005431.1	594	0	1	0.01	0.57054	5.83426	Up	0.48803	0.718286	-	-	-	-	gi|255572152|ref|XP_002527016.1|/1.04413e-15/wall-associated kinase, putative [Ricinus communis]
BP003872.1	594	0	1	0.01	0.57054	5.83426	Up	0.48803	0.71727	-	-	-	-	-
BP026128.1	1191	0	2	0.01	0.569103	5.83062	Up	0.241076	0.530883	K01213|1|1e-79|295|pop:POPTR_552472|galacturan 1,4-alpha-galacturonidase [EC:3.2.1.67];K01184|5|3e-72|270|pop:POPTR_763686|polygalacturonase [EC:3.2.1.15]	-	GO:0016787//hydrolase activity	-	gi|449483282|ref|XP_004156544.1|/1.58127e-121/PREDICTED: exopolygalacturonase-like [Cucumis sativus]
BP013589.1	1191	0	2	0.01	0.569103	5.83062	Up	0.241076	0.513873	-	-	-	-	gi|343887306|dbj|BAK61852.1|/6.49474e-83/hypothetical protein [Citrus unshiu]
BP022024.1	597	0	1	0.01	0.567673	5.82699	Up	0.48803	0.781428	-	-	-	-	-
BP014479.1	1197	0	2	0.01	0.566251	5.82337	Up	0.241076	0.528802	K15271|1|1e-77|288|rcu:RCOM_1095670|ATP-dependent DNA helicase HFM1/MER3 [EC:3.6.4.12];K03798|4|1e-62|238|rcu:RCOM_0340700|cell division protease FtsH [EC:3.4.24.-];K15078|5|3e-57|220|vvi:100250139|structure-specific endonuclease subunit SLX1 [EC:3.6.1.-]	GO:0044464//cell part	GO:0005488//binding	-	gi|462417946|gb|EMJ22511.1|/9.18854e-178/hypothetical protein PRUPE_ppa026098mg [Prunus persica]
BP010484.1	1200	0	2	0.01	0.564835	5.81976	Up	0.241076	0.5279	-	-	-	-	gi|255548970|ref|XP_002515541.1|/5.17919e-96/conserved hypothetical protein [Ricinus communis]
BP027013.1	600	0	1	0.01	0.564835	5.81976	Up	0.48803	0.7592	-	-	-	-	-
BP030427.1	600	0	1	0.01	0.564835	5.81976	Up	0.48803	0.746534	-	-	-	-	gi|356561800|ref|XP_003549166.1|/2.24962e-58/PREDICTED: uncharacterized protein LOC100814429 [Glycine max]
BP003564.1	600	0	1	0.01	0.564835	5.81976	Up	0.48803	0.72336	-	-	-	-	-
BP008665.1	600	0	1	0.01	0.564835	5.81976	Up	0.48803	0.720911	K06966|1|8e-93|337|vvi:100248154|	-	GO:0003824//catalytic activity	-	gi|224104079|ref|XP_002313309.1|/1.64257e-93/predicted protein [Populus trichocarpa]
BP026777.1	1203	0	2	0.01	0.563426	5.81616	Up	0.241076	0.522499	K01580|1|0.0|649|pop:POPTR_569405|glutamate decarboxylase [EC:4.1.1.15]	-	GO:0016831//carboxy-lyase activity;GO:0048037//cofactor binding;GO:0005515//protein binding	GO:0009064//glutamine family amino acid metabolic process	gi|224120428|ref|XP_002318327.1|/0/predicted protein [Populus trichocarpa]
BP010964.1	1203	0	2	0.01	0.563426	5.81616	Up	0.241076	0.520586	-	-	-	-	gi|224133610|ref|XP_002321617.1|/2.37025e-157/predicted protein [Populus trichocarpa]
BP021221.1	1206	0	2	0.01	0.562025	5.81256	Up	0.241076	0.523331	-	-	-	-	gi|462415269|gb|EMJ20006.1|/3.48326e-108/hypothetical protein PRUPE_ppa009970mg [Prunus persica]
BP025316.1	603	0	1	0.01	0.562025	5.81256	Up	0.48803	0.738817	-	-	-	-	-
BP015822.1	609	0	1	0.01	0.556488	5.79828	Up	0.48803	0.779826	K09841|1|8e-29|124|bdi:100827045|xanthoxin dehydrogenase [EC:1.1.1.288]	-	GO:0003824//catalytic activity	-	gi|462405222|gb|EMJ10686.1|/8.24547e-64/hypothetical protein PRUPE_ppa010174mg [Prunus persica]
BP008431.1	609	0	1	0.01	0.556488	5.79828	Up	0.48803	0.74711	-	-	-	-	-
BP024310.1	609	0	1	0.01	0.556488	5.79828	Up	0.48803	0.742267	-	-	-	-	gi|255573531|ref|XP_002527690.1|/1.56952e-30/conserved hypothetical protein [Ricinus communis]
BP025202.1	609	0	1	0.01	0.556488	5.79828	Up	0.48803	0.732112	K01179|1|7e-62|234|osa:4335944|endoglucanase [EC:3.2.1.4]	GO:0016020//membrane;GO:0005618//cell wall	GO:0016798//hydrolase activity, acting on glycosyl bonds;GO:0005488//binding	GO:0044238//primary metabolic process	gi|2290683|gb|AAB65156.1|/1.40321e-71/basic cellulase [Citrus sinensis]
BP012418.2	1833	0	3	0.01	0.554666	5.79355	Up	0.119087	0.332429	K15336|1|4e-71|267|vvi:100259391|tRNA (cytosine38-C5)-methyltransferase [EC:2.1.1.204]	-	-	-	gi|225451354|ref|XP_002275019.1|/1.39712e-173/PREDICTED: putative pentatricopeptide repeat-containing protein At1g12700, mitochondrial-like [Vitis vinifera]
BP033009.1	612	0	1	0.01	0.55376	5.79119	Up	0.48803	0.777151	-	-	-	-	gi|462418085|gb|EMJ22572.1|/2.422e-71/hypothetical protein PRUPE_ppa017363mg, partial [Prunus persica]
BP010219.1	612	0	1	0.01	0.55376	5.79119	Up	0.48803	0.766468	-	GO:0031410//cytoplasmic vesicle	-	GO:0009827//plant-type cell wall modification;GO:0009628//response to abiotic stimulus;GO:0009653//anatomical structure morphogenesis	gi|470107504|ref|XP_004290085.1|/3.37962e-73/PREDICTED: expansin-A20-like [Fragaria vesca subsp. vesca]
BP000209.1	1224	0	2	0.01	0.55376	5.79119	Up	0.241076	0.522551	-	-	-	-	gi|224113879|ref|XP_002316602.1|/1.28366e-57/predicted protein [Populus trichocarpa]
BP029443.1	612	0	1	0.01	0.55376	5.79119	Up	0.48803	0.746063	-	-	-	-	-
BP005916.1	1839	0	3	0.01	0.552856	5.78883	Up	0.119087	0.330442	-	GO:0031224//intrinsic to membrane	GO:0015301//anion:anion antiporter activity	GO:0006811//ion transport	gi|297744033|emb|CBI37003.3|/0/unnamed protein product [Vitis vinifera]
BP026779.1	615	0	1	0.01	0.551059	5.78413	Up	0.48803	0.7542	-	-	-	-	gi|242038447|ref|XP_002466618.1|/7.01885e-10/hypothetical protein SORBIDRAFT_01g011130 [Sorghum bicolor]
BP021591.1	1230	0	2	0.01	0.551059	5.78413	Up	0.241076	0.523018	-	-	-	-	gi|357509111|ref|XP_003624844.1|/7.35797e-45/hypothetical protein MTR_7g088200 [Medicago truncatula]
BP035597.1	615	0	1	0.01	0.551059	5.78413	Up	0.48803	0.725726	K09874|1|1e-72|270|ath:AT5G37820|aquaporin NIP	GO:0031224//intrinsic to membrane	GO:0005372//water transmembrane transporter activity	GO:0006810//transport	gi|1346736|sp|P49173.1|NIP1_NICAL/1.38504e-82/RecName: Full=Probable aquaporin NIP-type; AltName: Full=Pollen-specific membrane integral protein
BP035446.2	1848	0	3	0.01	0.550164	5.78179	Up	0.119087	0.333111	K06694|1|4e-11|68.2|vvi:100257739|26S proteasome non-ATPase regulatory subunit 10	-	-	-	gi|255585399|ref|XP_002533395.1|/5.10308e-115/ankyrin repeat-containing protein, putative [Ricinus communis]
BP021854.2	1236	0	2	0.01	0.548384	5.77711	Up	0.241076	0.526315	-	-	-	-	gi|327397100|dbj|BAK14367.1|/2.11144e-116/transcription factor [Populus trichocarpa]
BP000522.1	1236	0	2	0.01	0.548384	5.77711	Up	0.241076	0.512322	K13356|1|1e-54|212|vvi:100254606|fatty acyl-CoA reductase [EC:1.2.1.-]	-	GO:0003824//catalytic activity	GO:0008152//metabolic process	gi|460391411|ref|XP_004241314.1|/4.63056e-55/PREDICTED: fatty acyl-CoA reductase 3-like [Solanum lycopersicum]
BP004394.1	2478	0	4	0.01	0.547056	5.77362	Up	0.0588264	0.198738	K15078|1|4e-128|457|vvi:100250139|structure-specific endonuclease subunit SLX1 [EC:3.6.1.-];K15271|4|3e-97|355|rcu:RCOM_1095670|ATP-dependent DNA helicase HFM1/MER3 [EC:3.6.4.12]	-	-	GO:0003006//developmental process involved in reproduction	gi|359475368|ref|XP_003631669.1|/0/PREDICTED: pentatricopeptide repeat-containing protein At4g33990-like [Vitis vinifera]
BP032839.1	621	0	1	0.01	0.545734	5.77013	Up	0.48803	0.762953	-	-	-	-	gi|470126540|ref|XP_004299241.1|/6.43593e-43/PREDICTED: oleosin 16 kDa-like [Fragaria vesca subsp. vesca]
BP001864.1	621	0	1	0.01	0.545734	5.77013	Up	0.48803	0.756504	-	-	-	-	gi|222622434|gb|EEE56566.1|/2.55444e-07/hypothetical protein OsJ_05904 [Oryza sativa Japonica Group]
BP018126.1	621	0	1	0.01	0.545734	5.77013	Up	0.48803	0.718673	-	-	-	-	gi|224125066|ref|XP_002319494.1|/3.4908e-81/predicted protein [Populus trichocarpa]
BP021518.1	1242	0	2	0.01	0.545734	5.77013	Up	0.241076	0.511028	-	GO:0043231//intracellular membrane-bounded organelle	-	-	gi|359492693|ref|XP_002281118.2|/8.91252e-123/PREDICTED: transcription factor bHLH110-like [Vitis vinifera]
BP010990.1	1245	0	2	0.01	0.544419	5.76665	Up	0.241076	0.529387	K09422|1|2e-119|427|vvi:100243240|myb proto-oncogene protein, plant	-	-	GO:0048868//pollen tube development;GO:0045595//regulation of cell differentiation;GO:0048229//gametophyte development	gi|356513613|ref|XP_003525506.1|/8.94357e-123/PREDICTED: uncharacterized protein LOC100816653 [Glycine max]
BP016748.1	1245	0	2	0.01	0.544419	5.76665	Up	0.241076	0.515889	K14963|1|1e-13|76.3|zma:100276374|COMPASS component SWD3;K14018|5|1e-13|75.9|cme:CMC146C|phospholipase A-2-activating protein	GO:0031234//extrinsic to internal side of plasma membrane	GO:0016740//transferase activity	-	gi|225457146|ref|XP_002280390.1|/1.32717e-142/PREDICTED: uncharacterized WD repeat-containing protein alr3466-like [Vitis vinifera]
BP008091.1	624	0	1	0.01	0.543111	5.76317	Up	0.48803	0.769514	-	-	-	-	-
BP006257.1	624	0	1	0.01	0.543111	5.76317	Up	0.48803	0.756396	-	-	-	-	gi|462421411|gb|EMJ25674.1|/1.23326e-25/hypothetical protein PRUPE_ppa022336mg [Prunus persica]
BP014326.1	624	0	1	0.01	0.543111	5.76317	Up	0.48803	0.751857	K02537|1|7e-111|397|gmx:100789307|mitotic spindle assembly checkpoint protein MAD2	GO:0000775//chromosome, centromeric region	GO:0003676//nucleic acid binding	GO:0045841//negative regulation of mitotic metaphase/anaphase transition;GO:0048229//gametophyte development;GO:0003006//developmental process involved in reproduction	gi|356567338|ref|XP_003551878.1|/8.0639e-110/PREDICTED: mitotic spindle checkpoint protein MAD2-like [Glycine max]
BP033052.1	624	0	1	0.01	0.543111	5.76317	Up	0.48803	0.751751	K13448|1|7e-18|88.6|ath:AT3G47480|calcium-binding protein CML	-	-	-	gi|462404551|gb|EMJ10015.1|/2.32584e-24/hypothetical protein PRUPE_ppa024931mg [Prunus persica]
BP023113.1	624	0	1	0.01	0.543111	5.76317	Up	0.48803	0.739227	K13448|1|1e-17|87.8|ath:AT3G47480|calcium-binding protein CML	-	-	-	gi|462404551|gb|EMJ10015.1|/2.32584e-24/hypothetical protein PRUPE_ppa024931mg [Prunus persica]
BP010646.1	624	0	1	0.01	0.543111	5.76317	Up	0.48803	0.731006	-	GO:0016020//membrane;GO:0044444//cytoplasmic part;GO:0043231//intracellular membrane-bounded organelle	-	GO:0048229//gametophyte development	gi|460411342|ref|XP_004251071.1|/6.92216e-61/PREDICTED: protein TPLATE-like [Solanum lycopersicum]
BP026656.1	624	0	1	0.01	0.543111	5.76317	Up	0.48803	0.729205	-	-	-	-	-
BP024869.1	624	0	1	0.01	0.543111	5.76317	Up	0.48803	0.714766	-	-	-	-	gi|224083266|ref|XP_002306974.1|/2.462e-58/predicted protein [Populus trichocarpa]
BP021121.1	1254	0	2	0.01	0.540512	5.75625	Up	0.241076	0.525999	K10082|1|9e-20|96.3|mtr:MTR_5g031140|lectin, mannose-binding 2;K03969|2|4e-08|57.8|vvi:100250774|phage shock protein A	-	GO:0005488//binding	-	gi|357476157|ref|XP_003608364.1|/1.5703e-58/Class I heat shock protein [Medicago truncatula]
BP036778.1	627	0	1	0.01	0.540512	5.75625	Up	0.48803	0.76208	K01955|1|2e-61|233|vvi:100262205|carbamoyl-phosphate synthase large subunit [EC:6.3.5.5];K13944|2|4e-25|112|vvi:100261792|LOB domain-containing protein 16	-	-	-	gi|224109694|ref|XP_002315279.1|/1.36296e-64/predicted protein [Populus trichocarpa]
BP033856.1	627	0	1	0.01	0.540512	5.75625	Up	0.48803	0.751539	K09060|1|3e-31|132|vvi:100258205|plant G-box-binding factor	-	GO:0005488//binding	-	gi|225430826|ref|XP_002272761.1|/3.74628e-30/PREDICTED: G-box-binding factor 1 [Vitis vinifera]
BP021070.1	1254	0	2	0.01	0.540512	5.75625	Up	0.241076	0.521205	K03252|1|3e-06|51.6|mtr:MTR_1g023190|translation initiation factor 3 subunit C	-	-	-	gi|462424248|gb|EMJ28511.1|/2.13219e-39/hypothetical protein PRUPE_ppa016553mg [Prunus persica]
BP006061.2	1254	0	2	0.01	0.540512	5.75625	Up	0.241076	0.510631	K09264|1|2e-74|278|vvi:100232864|MADS-box transcription factor, plant	-	-	-	gi|296086326|emb|CBI31767.3|/8.55678e-81/unnamed protein product [Vitis vinifera]
BP033320.1	630	0	1	0.01	0.537938	5.74937	Up	0.48803	0.779141	-	-	-	-	gi|225426122|ref|XP_002272642.1|/1.25806e-33/PREDICTED: uncharacterized protein LOC100241699 [Vitis vinifera]
BP006075.1	630	0	1	0.01	0.537938	5.74937	Up	0.48803	0.747897	-	-	-	-	-
BP021489.1	630	0	1	0.01	0.537938	5.74937	Up	0.48803	0.735398	K09286|1|4e-26|115|ath:AT5G05410|EREBP-like factor	-	-	GO:0009743//response to carbohydrate stimulus	gi|317106669|dbj|BAJ53172.1|/5.60801e-58/JHL18I08.6 [Jatropha curcas]
BP006045.1	630	0	1	0.01	0.537938	5.74937	Up	0.48803	0.729005	K01369|1|1e-96|350|pop:POPTR_736805|legumain [EC:3.4.22.34]	-	GO:0004175//endopeptidase activity	GO:0019538//protein metabolic process	gi|224141591|ref|XP_002324151.1|/1.5096e-95/predicted protein [Populus trichocarpa]
BP020470.1	633	0	1	0.01	0.535389	5.74251	Up	0.48803	0.775115	K00799|1|4e-86|315|vvi:100232976|glutathione S-transferase [EC:2.5.1.18]	-	GO:0003824//catalytic activity	-	gi|62361403|gb|AAX81329.1|/4.16586e-85/glutathione S-transferase [Vitis vinifera]
BP023721.1	633	0	1	0.01	0.535389	5.74251	Up	0.48803	0.774269	K15731|1|2e-10|59.3|ppp:PHYPADRAFT_152342|carboxy-terminal domain RNA polymerase II polypeptide A small phosphatase [EC:3.1.3.16]	-	GO:0016791//phosphatase activity	GO:0006796//phosphate-containing compound metabolic process	gi|470148124|ref|XP_004309622.1|/3.95861e-21/PREDICTED: CTD small phosphatase-like protein-like [Fragaria vesca subsp. vesca]
BP036903.1	633	0	1	0.01	0.535389	5.74251	Up	0.48803	0.732313	-	-	-	-	-
BP018609.1	633	0	1	0.01	0.535389	5.74251	Up	0.48803	0.720375	-	-	-	-	gi|462416869|gb|EMJ21606.1|/1.95769e-42/hypothetical protein PRUPE_ppa010643mg [Prunus persica]
BP015879.1	636	0	1	0.01	0.532863	5.73569	Up	0.48803	0.725331	K13418|1|3e-08|56.6|aly:ARALYDRAFT_895025|somatic embryogenesis receptor kinase 1 [EC:2.7.10.1 2.7.11.1];K13416|2|3e-08|56.6|aly:ARALYDRAFT_491347|brassinosteroid insensitive 1-associated receptor kinase 1 [EC:2.7.10.1 2.7.11.1]	GO:0031224//intrinsic to membrane	GO:0004871//signal transducer activity;GO:0004672//protein kinase activity;GO:0016628//oxidoreductase activity, acting on the CH-CH group of donors, NAD or NADP as acceptor;GO:0032559	GO:0006464//cellular protein modification process;GO:0002252	gi|462411094|gb|EMJ16143.1|/3.37043e-10/hypothetical protein PRUPE_ppa002897mg [Prunus persica]
BP023690.1	1272	0	2	0.01	0.532863	5.73569	Up	0.241076	0.513823	-	-	-	-	gi|462416198|gb|EMJ20935.1|/1.42369e-06/hypothetical protein PRUPE_ppa026100mg, partial [Prunus persica]
BP026609.1	636	0	1	0.01	0.532863	5.73569	Up	0.48803	0.713856	-	-	-	-	-
BP015095.1	636	0	1	0.01	0.532863	5.73569	Up	0.48803	0.712852	-	-	-	-	gi|470139708|ref|XP_004305588.1|/1.20898e-15/PREDICTED: uncharacterized protein LOC101303926 [Fragaria vesca subsp. vesca]
BP017417.1	1278	0	2	0.01	0.530362	5.7289	Up	0.241076	0.529494	K05275|1|8e-41|166|zma:100272747|pyridoxine 4-dehydrogenase [EC:1.1.1.65];K03798|2|2e-30|131|aly:ARALYDRAFT_485083|cell division protease FtsH [EC:3.4.24.-]	-	GO:0004033//aldo-keto reductase (NADP) activity	GO:0008152//metabolic process	gi|462419339|gb|EMJ23602.1|/2.17836e-148/hypothetical protein PRUPE_ppa008135mg [Prunus persica]
BP012651.1	639	0	1	0.01	0.530362	5.7289	Up	0.48803	0.760773	-	-	-	-	-
BP036966.1	639	0	1	0.01	0.530362	5.7289	Up	0.48803	0.744446	-	-	-	-	gi|224098854|ref|XP_002311292.1|/2.23214e-09/predicted protein [Populus trichocarpa]
BP036769.1	639	0	1	0.01	0.530362	5.7289	Up	0.48803	0.741027	K14638|1|8e-19|91.7|ppp:PHYPADRAFT_134814|solute carrier family 15 (peptide/histidine transporter), member 3/4	-	-	-	gi|224100859|ref|XP_002312043.1|/2.43382e-56/predicted protein [Populus trichocarpa]
BP023445.1	642	0	1	0.01	0.527883	5.72215	Up	0.48803	0.771186	-	GO:0031090//organelle membrane	-	-	gi|225459342|ref|XP_002285801.1|/1.69048e-33/PREDICTED: endoplasmic reticulum-Golgi intermediate compartment protein 3 [Vitis vinifera]
BP010127.1	1284	0	2	0.01	0.527883	5.72215	Up	0.241076	0.523852	-	-	-	-	gi|462423402|gb|EMJ27665.1|/7.09122e-14/hypothetical protein PRUPE_ppb017830mg [Prunus persica]
BP004081.1	642	0	1	0.01	0.527883	5.72215	Up	0.48803	0.732868	-	-	-	-	gi|225440747|ref|XP_002275570.1|/4.30885e-29/PREDICTED: uncharacterized protein LOC100251218 [Vitis vinifera]
BP034806.1	642	0	1	0.01	0.527883	5.72215	Up	0.48803	0.719353	K09286|1|7e-55|211|rcu:RCOM_0799320|EREBP-like factor	-	-	GO:0006351//transcription, DNA-dependent	gi|470109809|ref|XP_004291182.1|/1.98306e-58/PREDICTED: dehydration-responsive element-binding protein 3-like [Fragaria vesca subsp. vesca]
BP036582.1	1929	0	3	0.01	0.527062	5.7199	Up	0.119087	0.333667	K09285|1|0.0|744|pop:POPTR_572000|AP2-like factor, ANT lineage	-	-	-	gi|359494798|ref|XP_002263597.2|/0/PREDICTED: AP2-like ethylene-responsive transcription factor ANT-like [Vitis vinifera]
BP024511.1	1932	0	3	0.01	0.526244	5.71766	Up	0.119087	0.33294	-	-	-	-	gi|255538310|ref|XP_002510220.1|/0/Protein CYPRO4, putative [Ricinus communis]
BP022088.1	645	0	1	0.01	0.525428	5.71542	Up	0.48803	0.780283	-	-	-	-	gi|462396499|gb|EMJ02298.1|/7.14469e-48/hypothetical protein PRUPE_ppa024679mg [Prunus persica]
BP016935.1	645	0	1	0.01	0.525428	5.71542	Up	0.48803	0.737333	-	-	-	-	gi|359475615|ref|XP_003631715.1|/2.30905e-30/PREDICTED: uncharacterized protein LOC100854527 [Vitis vinifera]
BP020159.1	648	0	1	0.01	0.522995	5.70873	Up	0.48803	0.777208	-	GO:0043231//intracellular membrane-bounded organelle	GO:0003677//DNA binding;GO:0001071//nucleic acid binding transcription factor activity	GO:0006351//transcription, DNA-dependent	gi|225458680|ref|XP_002284927.1|/1.13675e-93/PREDICTED: WUSCHEL-related homeobox 4 [Vitis vinifera]
BP036278.1	648	0	1	0.01	0.522995	5.70873	Up	0.48803	0.773426	-	GO:0043231//intracellular membrane-bounded organelle	GO:0070011//peptidase activity, acting on L-amino acid peptides	GO:0019538//protein metabolic process	gi|462420021|gb|EMJ24284.1|/7.12013e-96/hypothetical protein PRUPE_ppa006996mg [Prunus persica]
BP022566.1	1296	0	2	0.01	0.522995	5.70873	Up	0.241076	0.522707	K14321|1|3e-25|114|vvi:100243153|nucleoporin-like protein 2;K01754|2|1e-18|92.8|vvi:100248644|threonine dehydratase [EC:4.3.1.19];K01855|3|3e-12|71.2|vvi:100244254|tRNA pseudouridine38/39 synthase [EC:5.4.99.45];K08775|4|3e-09|61.6|vvi:100241398|breast cancer 2 susceptibility protein;K10206|5|9e-07|53.1|vvi:100242846|LL-diaminopimelate aminotransferase [EC:2.6.1.83]	GO:0009536//plastid	-	-	gi|388516681|gb|AFK46402.1|/4.45932e-48/unknown [Lotus japonicus]
BP017312.1	651	0	1	0.01	0.520585	5.70206	Up	0.48803	0.777038	-	-	-	GO:0009723//response to ethylene stimulus;GO:0071241//cellular response to inorganic substance	gi|460384153|ref|XP_004237778.1|/1.91532e-56/PREDICTED: vacuolar iron transporter homolog 4-like [Solanum lycopersicum]
BP013009.1	651	0	1	0.01	0.520585	5.70206	Up	0.48803	0.762407	K09422|1|2e-71|266|pop:POPTR_759584|myb proto-oncogene protein, plant	-	-	GO:0009725//response to hormone stimulus	gi|224077756|ref|XP_002305395.1|/2.33048e-70/predicted protein [Populus trichocarpa]
BP005294.2	651	0	1	0.01	0.520585	5.70206	Up	0.48803	0.719207	K14321|1|7e-10|62.0|vvi:100243153|nucleoporin-like protein 2;K10206|2|6e-09|58.9|vvi:100242846|LL-diaminopimelate aminotransferase [EC:2.6.1.83];K13148|3|3e-07|53.1|vvi:100261060|integrator complex subunit 11 [EC:3.1.27.-];K15637|4|2e-06|50.4|osa:4327790|serine/threonine-protein phosphatase PGAM5 [EC:3.1.3.16]	-	-	-	gi|332322128|emb|CCA66036.1|/4.04027e-14/hypothetical protein [Beta vulgaris subsp. vulgaris]
BP017262.1	651	0	1	0.01	0.520585	5.70206	Up	0.48803	0.718819	-	-	-	-	gi|449470588|ref|XP_004152998.1|/8.67762e-25/PREDICTED: uncharacterized protein LOC101217872 [Cucumis sativus]
BP034308.1	1305	0	2	0.01	0.519389	5.69874	Up	0.241076	0.528695	K03655|1|1e-25|115|gmx:100806552|ATP-dependent DNA helicase RecG [EC:3.6.4.12];K15360|2|2e-08|58.5|vvi:100253596|centromere protein X;K10884|3|6e-06|50.4|mtr:MTR_1g116980|ATP-dependent DNA helicase 2 subunit 1	GO:0043229//intracellular organelle	GO:0003676//nucleic acid binding;GO:0003913//DNA photolyase activity	GO:0006259//DNA metabolic process	gi|147843077|emb|CAN83300.1|/3.69907e-151/hypothetical protein VITISV_044100 [Vitis vinifera]
BP032917.1	1305	0	2	0.01	0.519389	5.69874	Up	0.241076	0.526631	K15400|1|3e-44|177|ath:AT5G41040|omega-hydroxypalmitate O-feruloyl transferase [EC:2.3.1.188]	-	GO:0016413//O-acetyltransferase activity	-	gi|224130862|ref|XP_002320943.1|/4.79763e-175/predicted protein [Populus trichocarpa]
BP030319.3	3264	0	5	0.01	0.51915	5.69808	Up	0.029059	0.115227	K14321|1|2e-26|119|vvi:100243153|nucleoporin-like protein 2;K01754|2|9e-18|91.3|vvi:100248644|threonine dehydratase [EC:4.3.1.19];K01855|3|1e-12|74.3|vvi:100244254|tRNA pseudouridine38/39 synthase [EC:5.4.99.45];K10206|4|2e-09|63.5|vvi:100242846|LL-diaminopimelate aminotransferase [EC:2.6.1.83];K08775|5|8e-09|61.6|vvi:100241398|breast cancer 2 susceptibility protein	-	-	-	gi|332322128|emb|CCA66036.1|/1.71211e-34/hypothetical protein [Beta vulgaris subsp. vulgaris]
BP006227.1	654	0	1	0.01	0.518197	5.69543	Up	0.48803	0.770182	-	GO:0030529//ribonucleoprotein complex	GO:0005198//structural molecule activity	GO:0010467//gene expression	gi|449456779|ref|XP_004146126.1|/3.61568e-87/PREDICTED: uncharacterized protein LOC101212331 [Cucumis sativus]
BP003215.1	654	0	1	0.01	0.518197	5.69543	Up	0.48803	0.721889	-	-	-	-	-
BP029187.1	1308	0	2	0.01	0.518197	5.69543	Up	0.241076	0.512272	-	-	-	-	gi|462421834|gb|EMJ26097.1|/9.39877e-54/hypothetical protein PRUPE_ppa022136mg [Prunus persica]
BP035054.1	1311	0	2	0.01	0.517011	5.69212	Up	0.241076	0.531258	-	-	-	-	gi|356504151|ref|XP_003520862.1|/4.73429e-13/PREDICTED: uncharacterized protein LOC100811416 [Glycine max]
BP026844.2	657	0	1	0.01	0.515831	5.68883	Up	0.48803	0.752973	-	-	-	-	-
BP035733.1	657	0	1	0.01	0.515831	5.68883	Up	0.48803	0.7355	K13428|1|1e-38|157|aly:ARALYDRAFT_488953|LRR receptor-like serine/threonine-protein kinase EFR [EC:2.7.11.1]	-	GO:0003824//catalytic activity	-	gi|470146640|ref|XP_004308930.1|/1.03894e-49/PREDICTED: putative receptor-like protein kinase At3g47110-like [Fragaria vesca subsp. vesca]
BP005364.1	660	0	1	0.01	0.513486	5.68225	Up	0.48803	0.774946	K09287|1|5e-06|49.3|aly:ARALYDRAFT_484335|RAV-like factor	GO:0044464//cell part	-	-	gi|224128252|ref|XP_002329118.1|/9.82238e-48/predicted protein [Populus trichocarpa]
BP013078.1	2640	0	4	0.01	0.513486	5.68225	Up	0.0588264	0.199883	K01961|1|6e-31|134|rcu:RCOM_1657380|acetyl-CoA carboxylase, biotin carboxylase subunit [EC:6.4.1.2 6.3.4.14]	-	-	-	gi|462394507|gb|EMJ00306.1|/1.21252e-67/hypothetical protein PRUPE_ppa020670mg [Prunus persica]
BP032026.1	660	0	1	0.01	0.513486	5.68225	Up	0.48803	0.766633	K08900|1|4e-61|232|mtr:MTR_6g009540|mitochondrial chaperone BCS1	-	-	-	gi|255540859|ref|XP_002511494.1|/3.96018e-73/ATP binding protein, putative [Ricinus communis]
BP000713.1	660	0	1	0.01	0.513486	5.68225	Up	0.48803	0.734131	-	GO:0031410//cytoplasmic vesicle	GO:0035252//UDP-xylosyltransferase activity	GO:0005975//carbohydrate metabolic process	gi|462419900|gb|EMJ24163.1|/8.50542e-93/hypothetical protein PRUPE_ppa006761mg [Prunus persica]
BP027095.1	660	0	1	0.01	0.513486	5.68225	Up	0.48803	0.726072	-	-	-	-	-
BP030280.1	663	0	1	0.01	0.511163	5.67571	Up	0.48803	0.737691	-	-	-	-	gi|298706129|emb|CBJ29222.1|/9.3937e-06/expressed unknown protein [Ectocarpus siliculosus]
BP017471.1	1992	0	3	0.01	0.510393	5.67354	Up	0.119087	0.332514	K13862|1|3e-25|115|ota:Ot04g03190|solute carrier family 4 (sodium borate transporter), member 11	GO:0031224//intrinsic to membrane	GO:0015301//anion:anion antiporter activity	GO:0006811//ion transport	gi|225430194|ref|XP_002282436.1|/0/PREDICTED: boron transporter 4 [Vitis vinifera]
BP020476.1	1995	0	3	0.01	0.509626	5.67137	Up	0.119087	0.331158	-	-	-	-	gi|462411151|gb|EMJ16200.1|/0/hypothetical protein PRUPE_ppa002384mg [Prunus persica]
BP036880.1	666	0	1	0.01	0.50886	5.6692	Up	0.48803	0.772584	-	-	-	-	gi|147786914|emb|CAN68896.1|/8.58037e-07/hypothetical protein VITISV_026040 [Vitis vinifera]
BP010352.1	666	0	1	0.01	0.50886	5.6692	Up	0.48803	0.769959	-	-	-	-	gi|163955688|gb|ABY49842.1|/3.26054e-06/hypothetical protein [Vitis hybrid cultivar]
BP008259.1	666	0	1	0.01	0.50886	5.6692	Up	0.48803	0.760882	-	-	-	-	-
BP028407.1	666	0	1	0.01	0.50886	5.6692	Up	0.48803	0.751062	K00799|1|9e-70|261|gmx:547582|glutathione S-transferase [EC:2.5.1.18]	GO:0044424//intracellular part	-	GO:0009404//toxin metabolic process;GO:0010038//response to metal ion	gi|359481716|ref|XP_002275657.2|/1.87637e-70/PREDICTED: glutathione S-transferase U8-like [Vitis vinifera]
BP019755.1	666	0	1	0.01	0.50886	5.6692	Up	0.48803	0.733272	-	-	-	-	gi|462396499|gb|EMJ02298.1|/1.88947e-46/hypothetical protein PRUPE_ppa024679mg [Prunus persica]
BP015147.1	1332	0	2	0.01	0.50886	5.6692	Up	0.241076	0.515081	K15919|1|5e-62|236|sbi:SORBI_03g000950|hydroxypyruvate reductase 2	-	GO:0016616//oxidoreductase activity, acting on the CH-OH group of donors, NAD or NADP as acceptor;GO:0000166//nucleotide binding	GO:0008152//metabolic process	gi|359489392|ref|XP_003633919.1|/6.60093e-95/PREDICTED: glyoxylate reductase isoform 1 [Vitis vinifera]
BP027366.1	666	0	1	0.01	0.50886	5.6692	Up	0.48803	0.709906	-	-	-	-	-
BP017592.1	669	0	1	0.01	0.506579	5.66271	Up	0.48803	0.743874	-	-	-	-	-
BP022016.1	669	0	1	0.01	0.506579	5.66271	Up	0.48803	0.732162	-	-	-	-	gi|462408756|gb|EMJ14090.1|/9.86758e-19/hypothetical protein PRUPE_ppa021837mg [Prunus persica]
BP007448.1	669	0	1	0.01	0.506579	5.66271	Up	0.48803	0.712805	-	-	-	-	-
BP021260.1	669	0	1	0.01	0.506579	5.66271	Up	0.48803	0.710664	-	-	-	-	gi|147846223|emb|CAN79500.1|/5.55141e-46/hypothetical protein VITISV_033706 [Vitis vinifera]
BP003182.1	2010	0	3	0.01	0.505822	5.66056	Up	0.119087	0.328645	-	-	-	-	gi|147779794|emb|CAN62294.1|/3.89686e-07/hypothetical protein VITISV_019972 [Vitis vinifera]
BP027044.1	2685	0	4	0.01	0.50488	5.65787	Up	0.0588264	0.199852	K11596|1|6e-142|503|sbi:SORBI_04g038420|argonaute	-	GO:0008135//translation factor activity, nucleic acid binding	GO:0006412//translation;GO:0006259//DNA metabolic process	gi|359485642|ref|XP_002271447.2|/0/PREDICTED: protein argonaute 16-like [Vitis vinifera]
BP003745.1	672	0	1	0.01	0.504317	5.65626	Up	0.48803	0.767573	-	-	-	-	gi|297727877|ref|NP_001176302.1|/6.69858e-07/Os11g0106066 [Oryza sativa Japonica Group]
BP020165.1	1344	0	2	0.01	0.504317	5.65626	Up	0.241076	0.516598	K00423|1|2e-16|85.1|ppp:PHYPADRAFT_163787|L-ascorbate oxidase [EC:1.10.3.3]	-	-	-	gi|296088045|emb|CBI35328.3|/2.83459e-61/unnamed protein product [Vitis vinifera]
BP009125.1	1344	0	2	0.01	0.504317	5.65626	Up	0.241076	0.513773	-	-	-	-	-
BP009310.1	1344	0	2	0.01	0.504317	5.65626	Up	0.241076	0.513672	-	-	-	-	gi|449475175|ref|XP_004154396.1|/5.58359e-25/PREDICTED: uncharacterized protein LOC101203289 [Cucumis sativus]
BP020388.1	675	0	1	0.01	0.502076	5.64983	Up	0.48803	0.753559	-	GO:0044464//cell part	GO:0046914//transition metal ion binding	GO:0050794//regulation of cellular process;GO:0007275//multicellular organismal development	gi|225432983|ref|XP_002280764.1|/4.06508e-36/PREDICTED: transcriptional regulator SUPERMAN-like [Vitis vinifera]
BP007353.1	1353	0	2	0.01	0.500962	5.64663	Up	0.241076	0.512621	-	-	-	-	gi|297808435|ref|XP_002872101.1|/2.50069e-65/hypothetical protein ARALYDRAFT_910449 [Arabidopsis lyrata subsp. lyrata]
BP005332.1	678	0	1	0.01	0.499854	5.64343	Up	0.48803	0.773651	-	-	-	-	gi|255555255|ref|XP_002518664.1|/2.99442e-87/conserved hypothetical protein [Ricinus communis]
BP017028.1	678	0	1	0.01	0.499854	5.64343	Up	0.48803	0.758822	K01807|1|1e-25|114|vvi:100247460|ribose 5-phosphate isomerase A [EC:5.3.1.6]	-	GO:0016861//intramolecular oxidoreductase activity, interconverting aldoses and ketoses	GO:0003006//developmental process involved in reproduction;GO:0006098//pentose-phosphate shunt	gi|462422124|gb|EMJ26387.1|/4.25662e-25/hypothetical protein PRUPE_ppa002140mg [Prunus persica]
BP030135.1	681	0	1	0.01	0.497652	5.63707	Up	0.48803	0.767186	-	-	-	-	-
BP029630.1	681	0	1	0.01	0.497652	5.63707	Up	0.48803	0.758551	-	-	-	-	gi|224074025|ref|XP_002304220.1|/2.36868e-07/predicted protein [Populus trichocarpa]
BP035344.1	681	0	1	0.01	0.497652	5.63707	Up	0.48803	0.725578	-	-	-	-	gi|357452325|ref|XP_003596439.1|/1.53533e-06/Transactivator/viroplasmin protein [Medicago truncatula]
BP035660.1	2046	0	3	0.01	0.496922	5.63495	Up	0.119087	0.328728	-	GO:0043231//intracellular membrane-bounded organelle	GO:0046872//metal ion binding	GO:0006351//transcription, DNA-dependent;GO:0003006//developmental process involved in reproduction;GO:0007140//male meiosis	gi|462412670|gb|EMJ17719.1|/0/hypothetical protein PRUPE_ppa024280mg [Prunus persica]
BP002982.1	684	0	1	0.01	0.495469	5.63072	Up	0.48803	0.771856	K03798|1|6e-26|115|rcu:RCOM_0340700|cell division protease FtsH [EC:3.4.24.-];K15271|4|3e-24|110|rcu:RCOM_1095670|ATP-dependent DNA helicase HFM1/MER3 [EC:3.6.4.12]	-	-	GO:0003006//developmental process involved in reproduction	gi|359490688|ref|XP_003634143.1|/7.26169e-89/PREDICTED: pentatricopeptide repeat-containing protein At3g49170, chloroplastic-like [Vitis vinifera]
BP003277.1	687	0	1	0.01	0.493306	5.62441	Up	0.48803	0.763117	K01051|1|1e-86|317|rcu:RCOM_1611040|pectinesterase [EC:3.1.1.11]	GO:0030312//external encapsulating structure	GO:0030234//enzyme regulator activity;GO:0004091//carboxylesterase activity	GO:0071555//cell wall organization;GO:0045229//external encapsulating structure organization	gi|225435872|ref|XP_002265599.1|/5.73077e-86/PREDICTED: pectinesterase 2 [Vitis vinifera]
BP031137.1	687	0	1	0.01	0.493306	5.62441	Up	0.48803	0.739946	-	-	-	-	gi|224117130|ref|XP_002317485.1|/1.25099e-40/predicted protein [Populus trichocarpa]
BP020221.1	687	0	1	0.01	0.493306	5.62441	Up	0.48803	0.730956	-	-	-	GO:0003006//developmental process involved in reproduction	gi|225460528|ref|XP_002276580.1|/3.16653e-60/PREDICTED: ZF-HD homeobox protein At4g24660-like [Vitis vinifera]
BP015576.1	1377	0	2	0.01	0.492231	5.62126	Up	0.241076	0.51675	K13691|1|2e-26|119|pop:POPTR_810275|pathogen-inducible salicylic acid glucosyltransferase [EC:2.4.1.-];K12356|2|5e-25|114|vvi:100265092|coniferyl-alcohol glucosyltransferase [EC:2.4.1.111];K13496|3|2e-24|111|ath:AT2G36770|UDP-glucosyl transferase 73C [EC:2.4.1.-]	-	GO:0016758//transferase activity, transferring hexosyl groups	-	gi|449453732|ref|XP_004144610.1|/1.41521e-156/PREDICTED: UDP-glycosyltransferase 79B1-like [Cucumis sativus]
BP000927.2	2067	0	3	0.01	0.491874	5.62022	Up	0.119087	0.329939	K15400|1|8e-57|220|rcu:RCOM_1447050|omega-hydroxypalmitate O-feruloyl transferase [EC:2.3.1.188]	-	-	-	gi|225427532|ref|XP_002265841.1|/5.78223e-147/PREDICTED: benzyl alcohol O-benzoyltransferase [Vitis vinifera]
BP008383.1	690	0	1	0.01	0.491161	5.61812	Up	0.48803	0.780683	-	-	-	-	-
BP015146.1	690	0	1	0.01	0.491161	5.61812	Up	0.48803	0.775792	-	-	-	-	-
BP021507.1	690	0	1	0.01	0.491161	5.61812	Up	0.48803	0.771633	-	GO:0031224//intrinsic to membrane	-	-	gi|462421983|gb|EMJ26246.1|/1.85628e-92/hypothetical protein PRUPE_ppa019781mg [Prunus persica]
BP033917.1	690	0	1	0.01	0.491161	5.61812	Up	0.48803	0.768071	K01534|1|7e-20|95.5|rcu:RCOM_0305430|Cd2+/Zn2+-exporting ATPase [EC:3.6.3.3 3.6.3.5]	-	GO:0003824//catalytic activity	-	gi|462409576|gb|EMJ14910.1|/2.31165e-26/hypothetical protein PRUPE_ppa000656mg [Prunus persica]
BP020927.1	1380	0	2	0.01	0.491161	5.61812	Up	0.241076	0.517106	K14423|1|9e-14|76.6|aly:ARALYDRAFT_329352|4,4-dimethyl-9beta,19-cyclopropylsterol-4alpha-methyl oxidase [EC:1.14.13.72];K06674|2|8e-12|70.1|vcn:VOLCADRAFT_106052|structural maintenance of chromosome 2	GO:0016020//membrane	GO:0046914//transition metal ion binding	-	gi|224128956|ref|XP_002320463.1|/1.06994e-95/predicted protein [Populus trichocarpa]
BP036784.1	693	0	1	0.01	0.489035	5.61186	Up	0.48803	0.725479	-	-	-	-	gi|470146374|ref|XP_004308801.1|/8.27802e-32/PREDICTED: uncharacterized protein LOC101301053 [Fragaria vesca subsp. vesca]
BP032573.2	693	0	1	0.01	0.489035	5.61186	Up	0.48803	0.713139	K13258|1|4e-43|172|gmx:547489|2-hydroxyisoflavanone dehydratase [EC:4.2.1.105];K14493|2|2e-22|103|ppp:PHYPADRAFT_118478|gibberellin receptor GID1 [EC:3.-.-.-]	-	-	-	gi|255555505|ref|XP_002518789.1|/9.97935e-78/catalytic, putative [Ricinus communis]
BP002911.1	1389	0	2	0.01	0.487978	5.60875	Up	0.241076	0.528642	K10082|1|5e-39|160|mtr:MTR_5g031140|lectin, mannose-binding 2;K05658|2|2e-31|135|vvi:100262734|ATP-binding cassette, subfamily B (MDR/TAP), member 1;K04733|3|6e-29|127|smo:SELMODRAFT_159261|interleukin-1 receptor-associated kinase 4 [EC:2.7.11.1];K00924|5|7e-29|126|aly:ARALYDRAFT_494273|[EC:2.7.1.-]	-	GO:0004674//protein serine/threonine kinase activity;GO:0000166//nucleotide binding	-	gi|462402147|gb|EMJ07704.1|/2.28142e-162/hypothetical protein PRUPE_ppa019242mg [Prunus persica]
BP015870.1	696	0	1	0.01	0.486927	5.60563	Up	0.48803	0.762134	-	-	-	-	gi|225458485|ref|XP_002284108.1|/2.26429e-45/PREDICTED: dof zinc finger protein DOF3.4 [Vitis vinifera]
BP031653.1	696	0	1	0.01	0.486927	5.60563	Up	0.48803	0.744967	-	-	-	-	-
BP013006.1	1392	0	2	0.01	0.486927	5.60563	Up	0.241076	0.513572	K12640|1|0.0|848|vvi:100232983|cytochrome P450, family 85, subfamily A, polypeptide 2 (brassinosteroid-6-oxidase 2) [EC:1.14.-.-]	GO:0031224//intrinsic to membrane	GO:0016491//oxidoreductase activity;GO:0005506//iron ion binding	GO:0016129	gi|225451804|ref|XP_002281338.1|/0/PREDICTED: cytochrome P450 85A [Vitis vinifera]
BP007846.1	1398	0	2	0.01	0.484837	5.59943	Up	0.241076	0.530669	K13496|1|4e-42|170|ath:AT2G36780|UDP-glucosyl transferase 73C [EC:2.4.1.-]	-	GO:0008194//UDP-glycosyltransferase activity;GO:0016758//transferase activity, transferring hexosyl groups	-	gi|224053386|ref|XP_002297794.1|/1.53685e-174/predicted protein [Populus trichocarpa]
BP034138.1	699	0	1	0.01	0.484837	5.59943	Up	0.48803	0.74377	K01955|1|4e-28|122|vvi:100262205|carbamoyl-phosphate synthase large subunit [EC:6.3.5.5];K13944|2|7e-25|112|pop:POPTR_559669|LOB domain-containing protein 16	GO:0043231//intracellular membrane-bounded organelle	GO:0005488//binding	-	gi|225448621|ref|XP_002279029.1|/5.06619e-61/PREDICTED: LOB domain-containing protein 15 [Vitis vinifera]
BP030097.1	699	0	1	0.01	0.484837	5.59943	Up	0.48803	0.743147	-	-	-	-	-
BP025239.1	2097	0	3	0.01	0.484837	5.59943	Up	0.119087	0.330316	K15271|1|1e-58|226|rcu:RCOM_1095670|ATP-dependent DNA helicase HFM1/MER3 [EC:3.6.4.12];K03798|4|2e-43|176|rcu:RCOM_0340700|cell division protease FtsH [EC:3.4.24.-]	-	-	-	gi|449482323|ref|XP_004156247.1|/0/PREDICTED: pentatricopeptide repeat-containing protein At1g71460, chloroplastic-like [Cucumis sativus]
BP026008.1	702	0	1	0.01	0.482765	5.59325	Up	0.48803	0.7381	K10885|1|4e-90|328|vvi:100250596|ATP-dependent DNA helicase 2 subunit 2	-	GO:0043566//structure-specific DNA binding;GO:0003678//DNA helicase activity	GO:0000726	gi|462415404|gb|EMJ20141.1|/2.68529e-94/hypothetical protein PRUPE_ppa002331mg [Prunus persica]
BP027198.1	1407	0	2	0.01	0.481736	5.59017	Up	0.241076	0.518942	K08249|1|0.0|632|vvi:100251399|hydroxymandelonitrile lyase [EC:4.1.2.11]	-	GO:0004180//carboxypeptidase activity	GO:0019538//protein metabolic process	gi|296086043|emb|CBI31484.3|/0/unnamed protein product [Vitis vinifera]
BP012474.1	705	0	1	0.01	0.480711	5.5871	Up	0.48803	0.7534	-	-	-	-	gi|225455314|ref|XP_002275610.1|/1.22169e-78/PREDICTED: dof zinc finger protein DOF4.6-like [Vitis vinifera]
BP028935.2	1410	0	2	0.01	0.480711	5.5871	Up	0.241076	0.517768	K13289|1|5e-112|402|mtr:MTR_4g021500|cathepsin A (carboxypeptidase C) [EC:3.4.16.5];K09756|3|2e-105|380|ath:AT5G09640|serine carboxypeptidase-like 19 [EC:3.4.16.- 2.3.1.91]	-	GO:0004180//carboxypeptidase activity	-	gi|462396535|gb|EMJ02334.1|/0/hypothetical protein PRUPE_ppa016992mg, partial [Prunus persica]
BP024210.1	705	0	1	0.01	0.480711	5.5871	Up	0.48803	0.731358	-	-	-	-	gi|470119025|ref|XP_004295618.1|/4.72936e-14/PREDICTED: uncharacterized protein LOC101300039 [Fragaria vesca subsp. vesca]
BP003589.1	1413	0	2	0.01	0.47969	5.58403	Up	0.241076	0.515384	-	-	-	-	gi|462396492|gb|EMJ02291.1|/1.23641e-54/hypothetical protein PRUPE_ppa026077mg [Prunus persica]
BP006965.1	708	0	1	0.01	0.478674	5.58097	Up	0.48803	0.757796	K00864|1|5e-66|248|vvi:100251587|glycerol kinase [EC:2.7.1.30]	-	GO:0016301//kinase activity	GO:0006071//glycerol metabolic process;GO:0009636//response to toxic substance;GO:0009628//response to abiotic stimulus;GO:0051707//response to other organism	gi|449436162|ref|XP_004135863.1|/5.37065e-66/PREDICTED: glycerol kinase-like [Cucumis sativus]
BP020678.1	708	0	1	0.01	0.478674	5.58097	Up	0.48803	0.750691	-	-	-	-	-
BP007055.1	708	0	1	0.01	0.478674	5.58097	Up	0.48803	0.748265	-	-	-	-	gi|462399261|gb|EMJ04929.1|/3.77141e-19/hypothetical protein PRUPE_ppa018874mg, partial [Prunus persica]
BP012488.1	708	0	1	0.01	0.478674	5.58097	Up	0.48803	0.729904	-	GO:0043231//intracellular membrane-bounded organelle	-	-	gi|399920196|gb|AFP55543.1|/3.34839e-84/rhodanese-like domain-containing protein [Rosa rugosa]
BP033498.3	708	0	1	0.01	0.478674	5.58097	Up	0.48803	0.724295	-	-	-	-	gi|356504813|ref|XP_003521189.1|/7.52896e-52/PREDICTED: uncharacterized protein LOC100812148 [Glycine max]
BP005698.4	2835	0	4	0.01	0.478167	5.57944	Up	0.0588264	0.199139	-	-	GO:0005515//protein binding	GO:0048438//floral whorl development	gi|225457805|ref|XP_002265920.1|/3.66345e-110/PREDICTED: transcriptional corepressor SEUSS-like [Vitis vinifera]
BP004110.1	711	0	1	0.01	0.476654	5.57487	Up	0.48803	0.750057	-	-	-	-	-
BP019677.1	711	0	1	0.01	0.476654	5.57487	Up	0.48803	0.734435	-	-	-	-	gi|359497102|ref|XP_003635424.1|/1.10942e-10/PREDICTED: LOW QUALITY PROTEIN: putative ribonuclease H protein At1g65750-like [Vitis vinifera]
BP006072.1	2133	0	3	0.01	0.476654	5.57487	Up	0.119087	0.329479	-	-	-	GO:0008152//metabolic process	gi|225449348|ref|XP_002277563.1|/0/PREDICTED: cucumisin-like [Vitis vinifera]
BP010313.1	1425	0	2	0.01	0.475651	5.57183	Up	0.241076	0.523227	K04733|1|1e-61|235|smo:SELMODRAFT_159261|interleukin-1 receptor-associated kinase 4 [EC:2.7.11.1];K13416|4|9e-57|219|ath:AT4G33430|brassinosteroid insensitive 1-associated receptor kinase 1 [EC:2.7.10.1 2.7.11.1]	GO:0042579//microbody	GO:0004672//protein kinase activity;GO:0032559	GO:0006464//cellular protein modification process	gi|462423278|gb|EMJ27541.1|/6.36083e-176/hypothetical protein PRUPE_ppa022172mg, partial [Prunus persica]
BP022934.1	1428	0	2	0.01	0.474651	5.5688	Up	0.241076	0.531097	K01728|1|0.0|746|rcu:RCOM_1353560|pectate lyase [EC:4.2.2.2]	GO:0031224//intrinsic to membrane	GO:0016837	-	gi|470141078|ref|XP_004306262.1|/0/PREDICTED: probable pectate lyase 12-like [Fragaria vesca subsp. vesca]
BP011360.1	714	0	1	0.01	0.474651	5.5688	Up	0.48803	0.755645	K09264|1|2e-15|80.5|zma:542020|MADS-box transcription factor, plant	GO:0043231//intracellular membrane-bounded organelle	GO:0003677//DNA binding;GO:0001071//nucleic acid binding transcription factor activity	GO:0006351//transcription, DNA-dependent	gi|470111648|ref|XP_004292057.1|/1.21444e-73/PREDICTED: agamous-like MADS-box protein AGL62-like [Fragaria vesca subsp. vesca]
BP003827.1	714	0	1	0.01	0.474651	5.5688	Up	0.48803	0.744082	-	-	-	-	-
BP035205.1	2145	0	3	0.01	0.473987	5.56678	Up	0.119087	0.333068	-	GO:0044464//cell part	-	-	gi|462416831|gb|EMJ21568.1|/0/hypothetical protein PRUPE_ppa017744mg [Prunus persica]
BP026831.5	2148	0	3	0.01	0.473325	5.56476	Up	0.119087	0.329897	K03695|1|5e-06|51.6|vcn:VOLCADRAFT_79066|ATP-dependent Clp protease ATP-binding subunit ClpB	-	-	-	gi|296084461|emb|CBI25020.3|/0/unnamed protein product [Vitis vinifera]
BP007932.1	717	0	1	0.01	0.472665	5.56275	Up	0.48803	0.762899	K13101|1|4e-08|56.6|gmx:100784983|G patch domain and KOW motifs-containing protein	-	-	-	gi|356576961|ref|XP_003556598.1|/4.40029e-07/PREDICTED: protein MOS2-like, partial [Glycine max]
BP014623.1	717	0	1	0.01	0.472665	5.56275	Up	0.48803	0.761045	-	-	-	-	gi|470143662|ref|XP_004307490.1|/6.79922e-32/PREDICTED: uncharacterized protein LOC101305304 [Fragaria vesca subsp. vesca]
BP031834.1	717	0	1	0.01	0.472665	5.56275	Up	0.48803	0.760664	-	-	-	-	gi|470146244|ref|XP_004308737.1|/1.32695e-27/PREDICTED: uncharacterized protein LOC101304047 [Fragaria vesca subsp. vesca]
BP032147.1	717	0	1	0.01	0.472665	5.56275	Up	0.48803	0.756074	-	-	-	-	-
BP000621.1	717	0	1	0.01	0.472665	5.56275	Up	0.48803	0.715535	-	-	-	-	-
BP025352.1	720	0	1	0.01	0.470696	5.55672	Up	0.48803	0.761535	K07213|1|1e-10|65.1|zma:100282864|copper chaperone	-	-	-	gi|225435100|ref|XP_002281496.1|/2.40506e-77/PREDICTED: uncharacterized protein LOC100263778 [Vitis vinifera]
BP026917.1	720	0	1	0.01	0.470696	5.55672	Up	0.48803	0.711424	K11407|1|8e-06|48.9|gmx:100804724|histone deacetylase 6/10 [EC:3.5.1.98]	-	-	GO:0009292//genetic transfer	gi|462405991|gb|EMJ11455.1|/1.05786e-32/hypothetical protein PRUPE_ppa003397mg [Prunus persica]
BP003802.1	2163	0	3	0.01	0.470043	5.55472	Up	0.119087	0.333624	-	-	-	-	gi|147833332|emb|CAN68527.1|/8.81356e-37/hypothetical protein VITISV_044224 [Vitis vinifera]
BP007297.1	1443	0	2	0.01	0.469717	5.55372	Up	0.241076	0.521825	K03327|1|0.0|813|rcu:RCOM_1593370|multidrug resistance protein, MATE family	GO:0031090//organelle membrane	GO:0015291//secondary active transmembrane transporter activity	GO:0015893//drug transport;GO:0003006//developmental process involved in reproduction	gi|255538528|ref|XP_002510329.1|/0/multidrug resistance pump, putative [Ricinus communis]
BP028579.1	723	0	1	0.01	0.468743	5.55072	Up	0.48803	0.771465	-	-	-	-	gi|357511317|ref|XP_003625947.1|/3.19703e-45/hypothetical protein MTR_7g109280 [Medicago truncatula]
BP007198.1	723	0	1	0.01	0.468743	5.55072	Up	0.48803	0.770739	-	-	-	-	gi|470119025|ref|XP_004295618.1|/1.14768e-10/PREDICTED: uncharacterized protein LOC101300039 [Fragaria vesca subsp. vesca]
BP025637.1	723	0	1	0.01	0.468743	5.55072	Up	0.48803	0.764158	-	-	-	-	gi|359491690|ref|XP_003634307.1|/1.00076e-22/PREDICTED: uncharacterized protein LOC100853199 [Vitis vinifera]
BP029341.1	726	0	1	0.01	0.466806	5.54475	Up	0.48803	0.779769	-	-	-	-	-
BP006691.1	726	0	1	0.01	0.466806	5.54475	Up	0.48803	0.746377	-	-	-	-	gi|224122932|ref|XP_002318952.1|/1.54962e-39/predicted protein [Populus trichocarpa]
BP023426.1	726	0	1	0.01	0.466806	5.54475	Up	0.48803	0.731408	-	-	GO:0003676//nucleic acid binding;GO:0001071//nucleic acid binding transcription factor activity	GO:0032501//multicellular organismal process	gi|359491819|ref|XP_002270576.2|/3.37305e-119/PREDICTED: NAC domain-containing protein 74 [Vitis vinifera]
BP016211.1	729	0	1	0.01	0.464885	5.5388	Up	0.48803	0.779084	-	-	-	-	gi|147789492|emb|CAN76136.1|/8.04302e-28/hypothetical protein VITISV_034276 [Vitis vinifera]
BP021461.1	729	0	1	0.01	0.464885	5.5388	Up	0.48803	0.774326	-	GO:0043231//intracellular membrane-bounded organelle	-	-	gi|462420741|gb|EMJ25004.1|/4.48314e-87/hypothetical protein PRUPE_ppa010657mg [Prunus persica]
BP010792.1	729	0	1	0.01	0.464885	5.5388	Up	0.48803	0.765531	-	-	-	-	gi|462424248|gb|EMJ28511.1|/1.68096e-17/hypothetical protein PRUPE_ppa016553mg [Prunus persica]
BP026087.1	729	0	1	0.01	0.464885	5.5388	Up	0.48803	0.74294	-	-	-	-	gi|224093230|ref|XP_002309844.1|/9.32627e-93/predicted protein [Populus trichocarpa]
BP018823.1	1458	0	2	0.01	0.464885	5.5388	Up	0.241076	0.51925	K03327|1|0.0|764|rcu:RCOM_1582850|multidrug resistance protein, MATE family	GO:0031090//organelle membrane	GO:0015291//secondary active transmembrane transporter activity	GO:0015893//drug transport;GO:0009698//phenylpropanoid metabolic process;GO:0009900;GO:0048229//gametophyte development	gi|255545210|ref|XP_002513666.1|/0/multidrug resistance pump, putative [Ricinus communis]
BP023694.1	729	0	1	0.01	0.464885	5.5388	Up	0.48803	0.722967	-	-	-	-	gi|470119025|ref|XP_004295618.1|/3.07055e-11/PREDICTED: uncharacterized protein LOC101300039 [Fragaria vesca subsp. vesca]
BP029439.1	732	0	1	0.01	0.46298	5.53288	Up	0.48803	0.711995	K12619|1|2e-14|77.8|osa:4349826|5'-3' exoribonuclease 2 [EC:3.1.13.-]	-	-	-	gi|147792513|emb|CAN65627.1|/1.33351e-38/hypothetical protein VITISV_032735 [Vitis vinifera]
BP014114.1	2202	0	3	0.01	0.461718	5.52894	Up	0.119087	0.328978	K02209|1|0.0|1266|vvi:100261877|minichromosome maintenance protein 5 (cell division control protein 46)	GO:0043231//intracellular membrane-bounded organelle	GO:0003676//nucleic acid binding;GO:0042623//ATPase activity, coupled;GO:0032559	GO:0006261//DNA-dependent DNA replication	gi|225462994|ref|XP_002263791.1|/0/PREDICTED: DNA replication licensing factor mcm5-A-like [Vitis vinifera]
BP036532.1	738	0	1	0.01	0.459215	5.5211	Up	0.48803	0.732263	-	GO:0044464//cell part	-	GO:0009607//response to biotic stimulus	gi|470133862|ref|XP_004302778.1|/1.28252e-113/PREDICTED: thaumatin-like protein-like [Fragaria vesca subsp. vesca]
BP037038.1	1476	0	2	0.01	0.459215	5.5211	Up	0.241076	0.511177	K13289|1|4e-128|456|rcu:RCOM_0962680|cathepsin A (carboxypeptidase C) [EC:3.4.16.5]	-	GO:0004180//carboxypeptidase activity	-	gi|470134558|ref|XP_004303115.1|/1.72081e-131/PREDICTED: serine carboxypeptidase-like 40-like [Fragaria vesca subsp. vesca]
BP036161.1	741	0	1	0.01	0.457356	5.51525	Up	0.48803	0.776245	-	-	-	-	gi|147783404|emb|CAN75216.1|/2.16996e-12/hypothetical protein VITISV_003517 [Vitis vinifera]
BP005610.1	741	0	1	0.01	0.457356	5.51525	Up	0.48803	0.754841	-	-	-	-	gi|470125585|ref|XP_004298782.1|/2.11531e-100/PREDICTED: osmotin-like protein OSM34-like [Fragaria vesca subsp. vesca]
BP014019.1	1482	0	2	0.01	0.457356	5.51525	Up	0.241076	0.521308	-	GO:0044464//cell part	GO:0022891//substrate-specific transmembrane transporter activity	GO:0009566//fertilization;GO:0006810//transport	gi|449437244|ref|XP_004136402.1|/0/PREDICTED: uncharacterized protein LOC101220496 [Cucumis sativus]
BP002989.2	741	0	1	0.01	0.457356	5.51525	Up	0.48803	0.710475	-	-	-	-	-
BP002068.1	741	0	1	0.01	0.457356	5.51525	Up	0.48803	0.708914	-	-	-	-	gi|224129402|ref|XP_002328708.1|/1.0431e-06/predicted protein [Populus trichocarpa]
BP036099.1	1485	0	2	0.01	0.456432	5.51233	Up	0.241076	0.52474	-	-	-	-	gi|462410083|gb|EMJ15417.1|/3.16197e-133/hypothetical protein PRUPE_ppa023217mg [Prunus persica]
BP030386.1	744	0	1	0.01	0.455512	5.50942	Up	0.48803	0.751221	-	-	-	-	gi|470131184|ref|XP_004301477.1|/3.73101e-12/PREDICTED: uncharacterized protein LOC101302844 [Fragaria vesca subsp. vesca]
BP026131.1	744	0	1	0.01	0.455512	5.50942	Up	0.48803	0.720814	-	-	-	-	gi|462413751|gb|EMJ18800.1|/6.36414e-12/hypothetical protein PRUPE_ppa018407mg [Prunus persica]
BP029549.1	2238	0	3	0.01	0.454291	5.50554	Up	0.119087	0.333282	K10999|1|9e-118|422|sbi:SORBI_01g004210|cellulose synthase A [EC:2.4.1.12]	GO:0016020//membrane	GO:0016757//transferase activity, transferring glycosyl groups	GO:0009987//cellular process	gi|462413177|gb|EMJ18226.1|/0/hypothetical protein PRUPE_ppa001909mg [Prunus persica]
BP000485.1	747	0	1	0.01	0.453683	5.50361	Up	0.48803	0.736721	-	-	-	-	-
BP021014.1	1497	0	2	0.01	0.452774	5.50072	Up	0.241076	0.516497	K15378|1|0.0|675|rcu:RCOM_0686970|solute carrier family 45, member 1/2/4	GO:0016021//integral to membrane	GO:0015154	GO:0015766	gi|51863031|gb|AAU11810.1|/0/sucrose transporter [Juglans regia]
BP002346.1	750	0	1	0.01	0.451868	5.49783	Up	0.48803	0.763938	-	-	-	-	gi|470122274|ref|XP_004297169.1|/2.35213e-46/PREDICTED: uncharacterized protein LOC101314743 [Fragaria vesca subsp. vesca]
BP036812.1	750	0	1	0.01	0.451868	5.49783	Up	0.48803	0.711614	-	-	GO:0046872//metal ion binding;GO:0019787//small conjugating protein ligase activity	GO:0010035//response to inorganic substance;GO:0032446//protein modification by small protein conjugation;GO:0033554//cellular response to stress;GO:0009696//salicylic acid metabolic process;GO:0009814//defense response, incompatible interaction;GO:0010033//response to organic substance	gi|225437340|ref|XP_002265436.1|/2.93433e-89/PREDICTED: E3 ubiquitin-protein ligase BAH1 [Vitis vinifera]
BP024916.2	1503	0	2	0.01	0.450966	5.49495	Up	0.241076	0.527741	K03514|1|3e-15|81.6|cre:CHLREDRAFT_17066|DNA polymerase sigma subunit [EC:2.7.7.7]	-	GO:0016772//transferase activity, transferring phosphorus-containing groups	-	gi|255566462|ref|XP_002524216.1|/1.01304e-86/zinc finger protein, putative [Ricinus communis]
BP035642.1	753	0	1	0.01	0.450068	5.49207	Up	0.48803	0.710949	-	GO:0005911//cell-cell junction	GO:0005488//binding	-	gi|255580365|ref|XP_002531010.1|/1.61519e-103/DUF26 domain-containing protein 1 precursor, putative [Ricinus communis]
BP023112.2	756	0	1	0.01	0.448282	5.48633	Up	0.48803	0.741853	-	-	GO:0005488//binding;GO:0004518//nuclease activity	-	gi|255547375|ref|XP_002514745.1|/7.39169e-64/endonuclease, putative [Ricinus communis]
BP007007.1	756	0	1	0.01	0.448282	5.48633	Up	0.48803	0.735297	-	-	-	-	gi|224112885|ref|XP_002316319.1|/5.65962e-64/predicted protein [Populus trichocarpa]
BP033693.1	1515	0	2	0.01	0.447394	5.48347	Up	0.241076	0.527212	K11423|1|2e-34|145|vcn:VOLCADRAFT_65215|histone-lysine N-methyltransferase SETD2 [EC:2.1.1.43];K11422|4|5e-24|110|smo:SELMODRAFT_438147|histone-lysine N-methyltransferase SETD1 [EC:2.1.1.43]	GO:0043231//intracellular membrane-bounded organelle	GO:0046914//transition metal ion binding;GO:0016279//protein-lysine N-methyltransferase activity	GO:0016571//histone methylation	gi|462422631|gb|EMJ26894.1|/0/hypothetical protein PRUPE_ppa004967mg [Prunus persica]
BP019096.1	759	0	1	0.01	0.44651	5.48062	Up	0.48803	0.772977	K13220|1|1e-76|284|vvi:100246948|WW domain-binding protein 4	-	-	-	gi|462396018|gb|EMJ01817.1|/1.65168e-79/hypothetical protein PRUPE_ppa010352mg [Prunus persica]
BP024858.1	759	0	1	0.01	0.44651	5.48062	Up	0.48803	0.768958	-	-	-	-	gi|147815260|emb|CAN74430.1|/3.74848e-15/hypothetical protein VITISV_010987 [Vitis vinifera]
BP013277.1	759	0	1	0.01	0.44651	5.48062	Up	0.48803	0.764926	K09422|1|1e-71|267|rcu:RCOM_1312710|myb proto-oncogene protein, plant	-	-	-	gi|255555685|ref|XP_002518878.1|/1.83039e-70/r2r3-myb transcription factor, putative [Ricinus communis]
BP019612.1	759	0	1	0.01	0.44651	5.48062	Up	0.48803	0.742319	-	-	-	-	gi|470124383|ref|XP_004298194.1|/1.86467e-06/PREDICTED: uncharacterized protein At2g29880-like [Fragaria vesca subsp. vesca]
BP036981.1	759	0	1	0.01	0.44651	5.48062	Up	0.48803	0.722427	-	-	-	-	gi|359481913|ref|XP_002267194.2|/5.01944e-44/PREDICTED: transcription factor ORG2 [Vitis vinifera]
BP027350.1	1521	0	2	0.01	0.445629	5.47777	Up	0.241076	0.510879	-	-	-	-	gi|222625020|gb|EEE59152.1|/1.79289e-14/hypothetical protein OsJ_11060 [Oryza sativa Japonica Group]
BP025319.1	1524	0	2	0.01	0.444752	5.47493	Up	0.241076	0.516041	K05280|1|4e-107|386|mtr:MTR_3g025230|flavonoid 3'-monooxygenase [EC:1.14.13.21]	-	GO:0016709//oxidoreductase activity, acting on paired donors, with incorporation or reduction of molecular oxygen, NAD(P)H as one donor, and incorporation of one atom of oxygen;GO:0005506//iron ion binding	GO:0008152//metabolic process	gi|470105229|ref|XP_004288989.1|/0/PREDICTED: flavonoid 3'-monooxygenase-like [Fragaria vesca subsp. vesca]
BP007653.1	762	0	1	0.01	0.444752	5.47493	Up	0.48803	0.718528	K12160|1|5e-08|56.2|cre:CHLREDRAFT_149066|small ubiquitin-related modifier	-	-	-	gi|225424099|ref|XP_002283125.1|/9.42853e-83/PREDICTED: uncharacterized protein LOC100264466 [Vitis vinifera]
BP023620.1	2289	0	3	0.01	0.444169	5.47304	Up	0.119087	0.331708	K00889|1|0.0|1189|vvi:100251489|1-phosphatidylinositol-4-phosphate 5-kinase [EC:2.7.1.68]	-	GO:0016307//phosphatidylinositol phosphate kinase activity;GO:0032559	GO:0046488//phosphatidylinositol metabolic process;GO:0006796//phosphate-containing compound metabolic process	gi|462415390|gb|EMJ20127.1|/0/hypothetical protein PRUPE_ppa001758mg [Prunus persica]
BP019158.1	1530	0	2	0.01	0.443008	5.46926	Up	0.241076	0.514728	-	GO:0042579//microbody;GO:0031410//cytoplasmic vesicle	-	GO:0019538//protein metabolic process;GO:0009566//fertilization	gi|462402828|gb|EMJ08385.1|/0/hypothetical protein PRUPE_ppa017229mg, partial [Prunus persica]
BP026506.1	2301	0	3	0.01	0.441853	5.46549	Up	0.119087	0.33371	-	-	-	-	gi|462418895|gb|EMJ23158.1|/0/hypothetical protein PRUPE_ppa001779mg [Prunus persica]
BP033585.1	2301	0	3	0.01	0.441853	5.46549	Up	0.119087	0.330905	K14431|1|2e-13|76.3|aly:ARALYDRAFT_311885|transcription factor TGA	GO:0043234//protein complex;GO:0009536//plastid	GO:0033612//receptor serine/threonine kinase binding;GO:0019787//small conjugating protein ligase activity	GO:0032446//protein modification by small protein conjugation	gi|462418886|gb|EMJ23149.1|/0/hypothetical protein PRUPE_ppa001707mg [Prunus persica]
BP034864.1	768	0	1	0.01	0.441277	5.46361	Up	0.48803	0.779598	-	-	-	-	gi|387848908|dbj|BAM15646.1|/1.22775e-29/e1-as protein [Glycine max]
BP013449.1	768	0	1	0.01	0.441277	5.46361	Up	0.48803	0.747162	K15711|1|7e-06|49.3|osa:4344076|SWI/SNF-related matrix-associated actin-dependent regulator of chromatin subfamily A3 [EC:3.6.4.- 6.3.2.19]	-	GO:0003824//catalytic activity;GO:0046914//transition metal ion binding	-	gi|255540389|ref|XP_002511259.1|/1.72821e-116/ubiquitin-protein ligase, putative [Ricinus communis]
BP002990.1	768	0	1	0.01	0.441277	5.46361	Up	0.48803	0.745854	K03021|1|6e-09|59.3|ota:Ot01g06000|DNA-directed RNA polymerase III subunit RPC2 [EC:2.7.7.6]	GO:0016020//membrane	-	-	gi|296086714|emb|CBI32349.3|/4.73923e-90/unnamed protein product [Vitis vinifera]
BP017996.1	768	0	1	0.01	0.441277	5.46361	Up	0.48803	0.731458	-	-	-	-	gi|462399224|gb|EMJ04892.1|/1.33868e-76/hypothetical protein PRUPE_ppa023382mg [Prunus persica]
BP025346.1	1539	0	2	0.01	0.440417	5.4608	Up	0.241076	0.523643	K13257|1|9e-145|511|gmx:100037450|cytochrome P450, family 93, subfamily C (2-hydroxyisoflavanone synthase) [EC:1.14.13.86];K13261|3|9e-143|505|gmx:100776878|cytochrome P450, family 93, subfamily A, polypeptide 1 (3,9-dihydroxypterocarpan 6a-monooxygenase) [EC:1.14.13.28];K15814|4|1e-111|401|gmx:100037459|beta-amyrin 24-hydroxylase [EC:1.14.99.43];K00517|5|1e-95|348|ath:AT4G15350|[EC:1.14.-.-]	GO:0016020//membrane	GO:0004497//monooxygenase activity;GO:0005506//iron ion binding	GO:0008152//metabolic process	gi|357503673|ref|XP_003622125.1|/2.19448e-177/Licodione synthase [Medicago truncatula]
BP015382.1	771	0	1	0.01	0.43956	5.45799	Up	0.48803	0.735043	-	-	-	-	gi|225459099|ref|XP_002285687.1|/3.16008e-17/PREDICTED: MADS-box protein SVP [Vitis vinifera]
BP007803.1	771	0	1	0.01	0.43956	5.45799	Up	0.48803	0.723065	K13346|1|3e-07|53.5|olu:OSTLU_29380|peroxin-10;K13148|3|2e-06|50.8|vvi:100261060|integrator complex subunit 11 [EC:3.1.27.-];K10601|4|4e-06|50.1|cme:CMG190C|E3 ubiquitin-protein ligase synoviolin [EC:6.3.2.19]	-	GO:0046872//metal ion binding	-	gi|224135455|ref|XP_002327222.1|/1.57197e-08/predicted protein [Populus trichocarpa]
BP000661.1	771	0	1	0.01	0.43956	5.45799	Up	0.48803	0.714383	-	-	-	-	gi|462400248|gb|EMJ05916.1|/6.16392e-130/hypothetical protein PRUPE_ppa010282mg [Prunus persica]
BP007841.1	1542	0	2	0.01	0.43956	5.45799	Up	0.241076	0.510978	-	-	-	-	gi|255549692|ref|XP_002515897.1|/2.98218e-49/conserved hypothetical protein [Ricinus communis]
BP013904.1	1545	0	2	0.01	0.438707	5.45519	Up	0.241076	0.518482	K00485|1|2e-15|82.0|aly:ARALYDRAFT_888541|dimethylaniline monooxygenase (N-oxide forming) [EC:1.14.13.8];K11816|3|5e-15|80.9|mtr:MTR_1g011630|YUCCA family monooxygenase [EC:1.14.13.-]	GO:0005789//endoplasmic reticulum membrane	GO:0016709//oxidoreductase activity, acting on paired donors, with incorporation or reduction of molecular oxygen, NAD(P)H as one donor, and incorporation of one atom of oxygen;GO:0000166//nucleotide binding;GO:0050662//coenzyme binding	GO:0033554//cellular response to stress;GO:0002218//activation of innate immune response;GO:0008152//metabolic process;GO:0009814//defense response, incompatible interaction	gi|462399639|gb|EMJ05307.1|/0/hypothetical protein PRUPE_ppa004245mg [Prunus persica]
BP005405.1	774	0	1	0.01	0.437857	5.45239	Up	0.48803	0.775566	K11816|1|7e-29|125|rcu:RCOM_1023930|YUCCA family monooxygenase [EC:1.14.13.-]	-	GO:0000166//nucleotide binding;GO:0050662//coenzyme binding;GO:0016709//oxidoreductase activity, acting on paired donors, with incorporation or reduction of molecular oxygen, NAD(P)H as one donor, and incorporation of one atom of oxygen	GO:0008152//metabolic process	gi|224069997|ref|XP_002303099.1|/6.18421e-29/flavine-containing monoxygenase [Populus trichocarpa]
BP030563.1	774	0	1	0.01	0.437857	5.45239	Up	0.48803	0.747844	-	-	GO:0016798//hydrolase activity, acting on glycosyl bonds	GO:0008152//metabolic process	gi|462408517|gb|EMJ13851.1|/1.18199e-96/hypothetical protein PRUPE_ppa018225mg, partial [Prunus persica]
BP013068.1	777	0	1	0.01	0.436166	5.44681	Up	0.48803	0.77823	K09286|1|4e-36|149|ath:AT5G11590|EREBP-like factor	-	-	-	gi|224101833|ref|XP_002334238.1|/4.57736e-56/AP2/ERF domain-containing transcription factor [Populus trichocarpa]
BP017357.1	777	0	1	0.01	0.436166	5.44681	Up	0.48803	0.766523	-	-	-	-	-
BP030979.1	1554	0	2	0.01	0.436166	5.44681	Up	0.241076	0.522759	-	-	-	-	gi|462405986|gb|EMJ11450.1|/5.55533e-11/hypothetical protein PRUPE_ppa014913mg, partial [Prunus persica]
BP008166.1	777	0	1	0.01	0.436166	5.44681	Up	0.48803	0.742422	K12402|1|5e-102|368|pop:POPTR_816388|AP-4 complex subunit mu-1	GO:0030118//clathrin coat;GO:0030119//AP-type membrane coat adaptor complex	-	GO:0015031//protein transport	gi|224067066|ref|XP_002302340.1|/6.10099e-101/predicted protein [Populus trichocarpa]
BP005308.1	777	0	1	0.01	0.436166	5.44681	Up	0.48803	0.739381	-	-	-	GO:0009607//response to biotic stimulus	gi|255552794|ref|XP_002517440.1|/2.73227e-109/Protein P21, putative [Ricinus communis]
BP006541.1	777	0	1	0.01	0.436166	5.44681	Up	0.48803	0.735957	-	-	-	-	gi|462423643|gb|EMJ27906.1|/1.30198e-18/hypothetical protein PRUPE_ppa020120mg [Prunus persica]
BP021450.1	780	0	1	0.01	0.434488	5.44125	Up	0.48803	0.776528	K01855|1|4e-09|60.1|vvi:100244254|tRNA pseudouridine38/39 synthase [EC:5.4.99.45]	-	-	-	gi|147843330|emb|CAN78431.1|/2.4791e-09/hypothetical protein VITISV_022851 [Vitis vinifera]
BP005305.1	1560	0	2	0.01	0.434488	5.44125	Up	0.241076	0.52843	K08900|1|4e-168|589|pop:POPTR_248199|mitochondrial chaperone BCS1	-	GO:0032559;GO:0016462//pyrophosphatase activity	-	gi|356572218|ref|XP_003554267.1|/1.07412e-171/PREDICTED: probable mitochondrial chaperone BCS1-B-like [Glycine max]
BP001828.1	780	0	1	0.01	0.434488	5.44125	Up	0.48803	0.766688	K15900|1|1e-101|367|rcu:RCOM_0452810|tRNA threonylcarbamoyladenosine biosynthesis protein	-	GO:0004175//endopeptidase activity	GO:0019538//protein metabolic process	gi|462419206|gb|EMJ23469.1|/1.61725e-101/hypothetical protein PRUPE_ppa007957mg [Prunus persica]
BP034532.1	780	0	1	0.01	0.434488	5.44125	Up	0.48803	0.730455	K14489|1|6e-18|89.4|vvi:100263145|arabidopsis histidine kinase 2/3/4 (cytokinin receptor) [EC:2.7.13.3]	-	GO:0003824//catalytic activity	-	gi|357462383|ref|XP_003601473.1|/1.64753e-37/Glucan endo-1,3-beta-glucosidase [Medicago truncatula]
BP011021.1	783	0	1	0.01	0.432824	5.43571	Up	0.48803	0.780397	K01673|1|3e-87|319|gmx:547671|carbonic anhydrase [EC:4.2.1.1]	-	GO:0016829//lyase activity	-	gi|297733779|emb|CBI15026.3|/3.89523e-87/unnamed protein product [Vitis vinifera]
BP015871.1	1566	0	2	0.01	0.432824	5.43571	Up	0.241076	0.528006	K15015|1|1e-11|69.7|vcn:VOLCADRAFT_66446|solute carrier family 32 (vesicular inhibitory amino acid transporter);K13946|4|1e-07|56.6|ppp:PHYPADRAFT_148519|auxin influx carrier (AUX1 LAX family)	GO:0031224//intrinsic to membrane	GO:0005275//amine transmembrane transporter activity	-	gi|224137338|ref|XP_002327101.1|/0/lysine/histidine transporter [Populus trichocarpa]
BP005436.1	783	0	1	0.01	0.432824	5.43571	Up	0.48803	0.769903	-	-	GO:0005488//binding	-	gi|359487239|ref|XP_003633543.1|/5.61167e-94/PREDICTED: uncharacterized protein LOC100255414 [Vitis vinifera]
BP000952.1	783	0	1	0.01	0.432824	5.43571	Up	0.48803	0.758227	-	-	-	-	gi|462423418|gb|EMJ27681.1|/7.41456e-54/hypothetical protein PRUPE_ppa026613mg [Prunus persica]
BP025978.1	783	0	1	0.01	0.432824	5.43571	Up	0.48803	0.750479	-	-	-	-	gi|470139317|ref|XP_004305397.1|/1.78952e-07/PREDICTED: uncharacterized protein LOC101305968 [Fragaria vesca subsp. vesca]
BP004836.1	783	0	1	0.01	0.432824	5.43571	Up	0.48803	0.743096	K14442|1|5e-43|172|bdi:100830414|ATP-dependent RNA helicase DHX36 [EC:3.6.4.13]	-	GO:0003676//nucleic acid binding;GO:0016787//hydrolase activity	-	gi|462422367|gb|EMJ26630.1|/1.38541e-84/hypothetical protein PRUPE_ppa000446mg [Prunus persica]
BP007782.1	783	0	1	0.01	0.432824	5.43571	Up	0.48803	0.711281	-	-	-	-	-
BP036003.1	786	0	1	0.01	0.431172	5.43019	Up	0.48803	0.76023	K14329|1|2e-31|134|ath:AT5G61160|agmatine coumaroyltransferase [EC:2.3.1.64 2.3.1.-];K13065|3|2e-12|71.2|pop:POPTR_784746|shikimate O-hydroxycinnamoyltransferase [EC:2.3.1.133]	-	GO:0016740//transferase activity	-	gi|224148197|ref|XP_002336610.1|/4.35783e-70/predicted protein [Populus trichocarpa]
BP015700.1	786	0	1	0.01	0.431172	5.43019	Up	0.48803	0.753719	-	-	-	-	gi|462405245|gb|EMJ10709.1|/2.60123e-123/hypothetical protein PRUPE_ppa010428mg [Prunus persica]
BP000112.2	786	0	1	0.01	0.431172	5.43019	Up	0.48803	0.745593	K06966|1|5e-97|352|vvi:100256973|	-	GO:0003824//catalytic activity	-	gi|225435345|ref|XP_002285246.1|/6.03869e-96/PREDICTED: cytokinin riboside 5'-monophosphate phosphoribohydrolase LOG1-like [Vitis vinifera]
BP028311.1	1572	0	2	0.01	0.431172	5.43019	Up	0.241076	0.520277	K12373|1|0.0|850|rcu:RCOM_1076600|hexosaminidase [EC:3.2.1.52]	GO:0005618//cell wall;GO:0016020//membrane;GO:0031410//cytoplasmic vesicle	GO:0043167//ion binding;GO:0015929//hexosaminidase activity	GO:0044238//primary metabolic process	gi|255547424|ref|XP_002514769.1|/0/beta-hexosaminidase, putative [Ricinus communis]
BP032320.1	786	0	1	0.01	0.431172	5.43019	Up	0.48803	0.735348	-	-	-	-	gi|147838624|emb|CAN65052.1|/1.38004e-07/hypothetical protein VITISV_033132 [Vitis vinifera]
BP023152.1	786	0	1	0.01	0.431172	5.43019	Up	0.48803	0.733474	-	-	-	-	gi|147801059|emb|CAN66623.1|/4.28999e-09/hypothetical protein VITISV_023015 [Vitis vinifera]
BP031547.1	786	0	1	0.01	0.431172	5.43019	Up	0.48803	0.716739	K11498|1|3e-08|57.0|ath:AT2G21380|centromeric protein E;K15688|4|9e-06|48.9|mtr:MTR_1g089900|E3 ubiquitin-protein ligase MUL1 [EC:6.3.2.19]	-	-	-	gi|462421055|gb|EMJ25318.1|/5.14775e-71/hypothetical protein PRUPE_ppa015770mg [Prunus persica]
BP006160.1	786	0	1	0.01	0.431172	5.43019	Up	0.48803	0.70967	-	-	-	-	gi|147861256|emb|CAN83987.1|/9.99996e-83/hypothetical protein VITISV_032602 [Vitis vinifera]
BP010755.1	1575	0	2	0.01	0.430351	5.42744	Up	0.241076	0.527688	-	-	-	-	gi|225463627|ref|XP_002271742.1|/3.16517e-171/PREDICTED: UDP-N-acetylmuramoyl-tripeptide--D-alanyl-D-alanine ligase-like [Vitis vinifera]
BP032772.1	789	0	1	0.01	0.429532	5.42469	Up	0.48803	0.777321	K09422|1|4e-68|256|vvi:100264512|myb proto-oncogene protein, plant	-	-	-	gi|356545756|ref|XP_003541301.1|/5.00998e-74/PREDICTED: transcription factor MYB12-like [Glycine max]
BP027775.1	789	0	1	0.01	0.429532	5.42469	Up	0.48803	0.768681	-	-	-	-	gi|147805360|emb|CAN71958.1|/2.7e-19/hypothetical protein VITISV_011548 [Vitis vinifera]
BP033500.1	789	0	1	0.01	0.429532	5.42469	Up	0.48803	0.752335	-	-	-	-	-
BP006683.1	789	0	1	0.01	0.429532	5.42469	Up	0.48803	0.729654	-	-	-	-	-
BP003356.1	3957	0	5	0.01	0.42823	5.42031	Up	0.029059	0.115732	-	GO:0000325//plant-type vacuole	-	GO:0006996//organelle organization;GO:0015031//protein transport	gi|356567439|ref|XP_003551927.1|/0/PREDICTED: vacuolar protein sorting-associated protein 16 homolog [Glycine max]
BP036015.1	792	0	1	0.01	0.427905	5.41922	Up	0.48803	0.732062	-	-	-	-	gi|332322128|emb|CCA66036.1|/4.78863e-24/hypothetical protein [Beta vulgaris subsp. vulgaris]
BP024878.1	792	0	1	0.01	0.427905	5.41922	Up	0.48803	0.728955	-	-	GO:0016747//transferase activity, transferring acyl groups other than amino-acyl groups	-	gi|351721226|ref|NP_001238226.1|/6.68199e-26/uncharacterized protein LOC100305374 [Glycine max]
BP017154.1	795	0	1	0.01	0.426291	5.41377	Up	0.48803	0.723458	K06889|1|6e-108|388|vvi:100257601|	-	GO:0003824//catalytic activity	-	gi|462397900|gb|EMJ03568.1|/4.3999e-110/hypothetical protein PRUPE_ppa009258mg [Prunus persica]
BP021133.1	798	0	1	0.01	0.424688	5.40833	Up	0.48803	0.777094	-	-	-	-	-
BP009755.1	1596	0	2	0.01	0.424688	5.40833	Up	0.241076	0.527476	K13832|1|0.0|835|vvi:100243536|3-dehydroquinate dehydratase / shikimate dehydrogenase [EC:4.2.1.10 1.1.1.25]	GO:0044424//intracellular part	GO:0016616//oxidoreductase activity, acting on the CH-OH group of donors, NAD or NADP as acceptor;GO:0016836//hydro-lyase activity;GO:0000166//nucleotide binding	GO:0008652//cellular amino acid biosynthetic process	gi|147837950|emb|CAN60561.1|/0/hypothetical protein VITISV_034024 [Vitis vinifera]
BP025164.1	798	0	1	0.01	0.424688	5.40833	Up	0.48803	0.76918	-	-	-	-	-
BP020208.1	798	0	1	0.01	0.424688	5.40833	Up	0.48803	0.769069	-	-	-	-	gi|147845547|emb|CAN78493.1|/1.56577e-14/hypothetical protein VITISV_037041 [Vitis vinifera]
BP011570.1	798	0	1	0.01	0.424688	5.40833	Up	0.48803	0.759905	K05607|1|8e-26|115|cre:CHLREDRAFT_186653|methylglutaconyl-CoA hydratase [EC:4.2.1.18];K07511|2|2e-25|114|ppp:PHYPADRAFT_143267|enoyl-CoA hydratase [EC:4.2.1.17];K01661|3|5e-25|112|vvi:100246470|naphthoate synthase [EC:4.1.3.36];K12663|4|7e-25|112|gmx:100804855|delta(3,5)-Delta(2,4)-dienoyl-CoA isomerase [EC:5.3.3.-]	GO:0042579//microbody	GO:0016836//hydro-lyase activity	-	gi|462420141|gb|EMJ24404.1|/2.18874e-125/hypothetical protein PRUPE_ppa010027mg [Prunus persica]
BP003820.1	1599	0	2	0.01	0.423891	5.40562	Up	0.241076	0.523904	K15271|1|7e-50|196|rcu:RCOM_1095670|ATP-dependent DNA helicase HFM1/MER3 [EC:3.6.4.12]	GO:0009536//plastid	-	GO:0009451//RNA modification	gi|462416717|gb|EMJ21454.1|/0/hypothetical protein PRUPE_ppa001444mg [Prunus persica]
BP022452.1	801	0	1	0.01	0.423097	5.40292	Up	0.48803	0.76061	K08081|1|6e-92|335|rcu:RCOM_0732750|tropine dehydrogenase [EC:1.1.1.206]	-	GO:0016491//oxidoreductase activity	GO:0008152//metabolic process	gi|462401368|gb|EMJ06925.1|/6.40169e-93/hypothetical protein PRUPE_ppa010064mg [Prunus persica]
BP031247.1	801	0	1	0.01	0.423097	5.40292	Up	0.48803	0.75543	-	-	-	-	gi|297740472|emb|CBI30654.3|/1.55585e-22/unnamed protein product [Vitis vinifera]
BP006373.1	801	0	1	0.01	0.423097	5.40292	Up	0.48803	0.735144	K12616|1|3e-29|126|vvi:100259985|enhancer of mRNA-decapping protein 4	GO:0043231//intracellular membrane-bounded organelle	-	-	gi|296090001|emb|CBI39820.3|/4.22716e-28/unnamed protein product [Vitis vinifera]
BP002387.1	804	0	1	0.01	0.421519	5.39752	Up	0.48803	0.747005	-	-	-	-	gi|225445264|ref|XP_002281082.1|/7.97179e-51/PREDICTED: uncharacterized protein LOC100247556 [Vitis vinifera]
BP015370.1	1428	1	41	0.231678	9.73035	5.3923	Up	6.08382e-12	1.34914e-10	K12619|1|3e-50|197|osa:4349826|5'-3' exoribonuclease 2 [EC:3.1.13.-]	GO:0043231//intracellular membrane-bounded organelle	-	-	gi|147843192|emb|CAN78447.1|/4.35907e-108/hypothetical protein VITISV_026810 [Vitis vinifera]
BP002944.1	807	0	1	0.01	0.419952	5.39215	Up	0.48803	0.771745	-	-	-	-	gi|460371715|ref|XP_004231680.1|/3.17847e-23/PREDICTED: B3 domain-containing protein At1g05920-like [Solanum lycopersicum]
BP029186.1	807	0	1	0.01	0.419952	5.39215	Up	0.48803	0.766744	-	GO:0044464//cell part	GO:0046872//metal ion binding;GO:0005215//transporter activity	-	gi|462416846|gb|EMJ21583.1|/2.61224e-09/hypothetical protein PRUPE_ppa021778mg [Prunus persica]
BP032088.1	807	0	1	0.01	0.419952	5.39215	Up	0.48803	0.763446	-	GO:0016020//membrane	-	GO:0009832//plant-type cell wall biogenesis	gi|225435279|ref|XP_002285068.1|/1.19666e-54/PREDICTED: fasciclin-like arabinogalactan protein 11-like [Vitis vinifera]
BP008173.1	807	0	1	0.01	0.419952	5.39215	Up	0.48803	0.758443	K15104|1|3e-109|392|rcu:RCOM_0070090|solute carrier family 25 (mitochondrial oxoglutarate transporter), member 11	GO:0043231//intracellular membrane-bounded organelle;GO:0031224//intrinsic to membrane	-	GO:0046907//intracellular transport	gi|255579712|ref|XP_002530695.1|/3.20635e-108/mitochondrial dicarboxylate carrier protein, putative [Ricinus communis]
BP031464.1	807	0	1	0.01	0.419952	5.39215	Up	0.48803	0.737231	-	-	-	-	gi|359475406|ref|XP_003631680.1|/4.71666e-43/PREDICTED: B3 domain-containing protein Os11g0197600-like [Vitis vinifera]
BP016679.5	807	0	1	0.01	0.419952	5.39215	Up	0.48803	0.732666	K01673|1|2e-77|287|gmx:547671|carbonic anhydrase [EC:4.2.1.1]	-	-	-	gi|462396786|gb|EMJ02585.1|/3.45762e-78/hypothetical protein PRUPE_ppa010302mg [Prunus persica]
BP026895.1	807	0	1	0.01	0.419952	5.39215	Up	0.48803	0.719596	K09843|1|1e-42|171|ath:AT2G29090|(+)-abscisic acid 8'-hydroxylase [EC:1.14.13.93]	-	GO:0016709//oxidoreductase activity, acting on paired donors, with incorporation or reduction of molecular oxygen, NAD(P)H as one donor, and incorporation of one atom of oxygen;GO:0005506//iron ion binding	GO:0008152//metabolic process	gi|224115584|ref|XP_002317072.1|/1.69621e-117/cytochrome P450 [Populus trichocarpa]
BP011797.1	810	0	1	0.01	0.418396	5.3868	Up	0.48803	0.746115	-	GO:0005576//extracellular region	GO:0046914//transition metal ion binding;GO:0004871//signal transducer activity;GO:0016209//antioxidant activity;GO:0016623	GO:0008152//metabolic process	gi|255582405|ref|XP_002531991.1|/3.97389e-82/Rhicadhesin receptor precursor, putative [Ricinus communis]
BP021125.1	810	0	1	0.01	0.418396	5.3868	Up	0.48803	0.735094	-	-	-	-	gi|222622434|gb|EEE56566.1|/5.47145e-15/hypothetical protein OsJ_05904 [Oryza sativa Japonica Group]
BP029280.1	810	0	1	0.01	0.418396	5.3868	Up	0.48803	0.73408	K14432|1|2e-40|164|pop:POPTR_754448|ABA responsive element binding factor	-	-	-	gi|207999344|emb|CAQ53097.1|/4.74897e-43/basic-leucine zipper [Humulus lupulus]
BP006815.1	810	0	1	0.01	0.418396	5.3868	Up	0.48803	0.724541	K08770|1|3e-16|83.6|osa:4337080|ubiquitin C	-	-	-	gi|255554995|ref|XP_002518535.1|/2.02678e-102/ubiquitin, putative [Ricinus communis]
BP018837.1	1620	0	2	0.01	0.418396	5.3868	Up	0.241076	0.512072	-	-	-	-	gi|462417225|gb|EMJ21962.1|/2.33335e-177/hypothetical protein PRUPE_ppa026025mg [Prunus persica]
BP003532.1	813	0	1	0.01	0.416852	5.38146	Up	0.48803	0.781313	-	-	GO:0003676//nucleic acid binding	GO:0010467//gene expression	gi|449516731|ref|XP_004165400.1|/5.62181e-60/PREDICTED: ZF-HD homeobox protein At4g24660-like [Cucumis sativus]
BP004626.1	1626	0	2	0.01	0.416852	5.38146	Up	0.241076	0.524165	-	-	-	-	-
BP009163.1	813	0	1	0.01	0.416852	5.38146	Up	0.48803	0.734891	-	-	-	-	gi|356507708|ref|XP_003522606.1|/1.38791e-50/PREDICTED: B3 domain-containing transcription factor VRN1-like [Glycine max]
BP003770.1	813	0	1	0.01	0.416852	5.38146	Up	0.48803	0.734637	-	-	-	-	gi|359486961|ref|XP_003633498.1|/4.63104e-38/PREDICTED: uncharacterized protein LOC100855100 [Vitis vinifera]
BP030100.1	813	0	1	0.01	0.416852	5.38146	Up	0.48803	0.712042	-	-	-	-	gi|222625020|gb|EEE59152.1|/1.6065e-06/hypothetical protein OsJ_11060 [Oryza sativa Japonica Group]
BP036984.1	819	0	1	0.01	0.413799	5.37086	Up	0.48803	0.761317	-	-	-	-	gi|255569599|ref|XP_002525765.1|/1.02166e-117/conserved hypothetical protein [Ricinus communis]
BP036047.1	819	0	1	0.01	0.413799	5.37086	Up	0.48803	0.730505	-	-	-	-	gi|259121417|gb|ACV92028.1|/1.18806e-57/WRKY transcription factor 26 [(Populus tomentosa x P. bolleana) x P. tomentosa]
BP027218.1	819	0	1	0.01	0.413799	5.37086	Up	0.48803	0.725825	-	-	-	-	gi|255569599|ref|XP_002525765.1|/1.02166e-117/conserved hypothetical protein [Ricinus communis]
BP011857.1	1644	0	2	0.01	0.412288	5.36558	Up	0.241076	0.518125	K03013|1|7e-13|73.9|vvi:100258335|DNA-directed RNA polymerases I, II, and III subunit RPABC1;K06685|2|3e-07|55.1|ath:AT4G19050|maintenance of ploidy protein MOB1 (MPS1 binder 1);K13457|3|1e-06|53.5|vvi:100252764|disease resistance protein RPM1	-	-	-	gi|470140973|ref|XP_004306210.1|/2.34184e-116/PREDICTED: disease resistance RPP13-like protein 4-like [Fragaria vesca subsp. vesca]
BP010273.1	822	0	1	0.01	0.412288	5.36558	Up	0.48803	0.71539	K08852|1|2e-20|97.4|ppp:PHYPADRAFT_120966|serine/threonine-protein kinase/endoribonuclease IRE1 [EC:2.7.11.1 3.1.26.-]	-	-	-	gi|357517631|ref|XP_003629104.1|/7.57851e-20/Serine/threonine protein kinase/endoribonuclease IRE1 [Medicago truncatula]
BP013698.1	825	0	1	0.01	0.410789	5.36033	Up	0.48803	0.745749	-	-	GO:0003824//catalytic activity	-	gi|462408796|gb|EMJ14130.1|/1.56507e-73/hypothetical protein PRUPE_ppa021890mg, partial [Prunus persica]
BP028926.1	1653	0	2	0.01	0.410044	5.35771	Up	0.241076	0.530081	K13289|1|2e-75|281|mtr:MTR_4g021500|cathepsin A (carboxypeptidase C) [EC:3.4.16.5];K09756|3|3e-73|274|ath:AT5G09640|serine carboxypeptidase-like 19 [EC:3.4.16.- 2.3.1.91]	-	GO:0016787//hydrolase activity	-	gi|470111757|ref|XP_004292111.1|/7.76132e-152/PREDICTED: uncharacterized protein LOC101307458 [Fragaria vesca subsp. vesca]
BP027844.2	828	0	1	0.01	0.409301	5.35509	Up	0.48803	0.767462	-	-	-	-	gi|147856520|emb|CAN82835.1|/3.60662e-94/hypothetical protein VITISV_030870 [Vitis vinifera]
BP029160.1	828	0	1	0.01	0.409301	5.35509	Up	0.48803	0.754895	-	GO:0031410//cytoplasmic vesicle	-	-	gi|462415256|gb|EMJ19993.1|/2.32693e-109/hypothetical protein PRUPE_ppa009786mg [Prunus persica]
BP026623.1	1656	0	2	0.01	0.409301	5.35509	Up	0.241076	0.51787	-	-	-	-	gi|462423398|gb|EMJ27661.1|/9.89255e-14/hypothetical protein PRUPE_ppb017449mg [Prunus persica]
BP026651.1	831	0	1	0.01	0.407823	5.34987	Up	0.48803	0.772136	-	-	-	-	-
BP022706.1	1662	0	2	0.01	0.407823	5.34987	Up	0.241076	0.527159	-	-	-	-	gi|440583723|emb|CCH47225.1|/7.06984e-153/hypothetical protein [Lupinus angustifolius]
BP026229.1	831	0	1	0.01	0.407823	5.34987	Up	0.48803	0.756343	-	-	-	-	gi|462415537|gb|EMJ20274.1|/1.29715e-75/hypothetical protein PRUPE_ppa014880mg [Prunus persica]
BP011368.1	831	0	1	0.01	0.407823	5.34987	Up	0.48803	0.744759	-	-	-	-	-
BP010385.1	831	0	1	0.01	0.407823	5.34987	Up	0.48803	0.729854	K01592|1|3e-61|233|vvi:100266935|tyrosine decarboxylase [EC:4.1.1.25]	-	GO:0016831//carboxy-lyase activity;GO:0048037//cofactor binding	GO:0019752//carboxylic acid metabolic process	gi|12620328|gb|AAG60665.1|AF314150_1/1.81423e-69/tyrosine/dopa decarboxylase [Thalictrum flavum subsp. glaucum]
BP021314.1	834	0	1	0.01	0.406356	5.34467	Up	0.48803	0.764048	-	-	-	-	gi|255539412|ref|XP_002510771.1|/3.66225e-86/aig1, putative [Ricinus communis]
BP020337.1	834	0	1	0.01	0.406356	5.34467	Up	0.48803	0.763774	K05356|1|4e-24|110|sbi:SORBI_0011s005450|all-trans-nonaprenyl-diphosphate synthase [EC:2.5.1.84 2.5.1.85];K10760|2|9e-20|95.5|vvi:100247527|adenylate isopentenyltransferase (cytokinin synthase);K04728|3|1e-18|92.0|gmx:100788458|ataxia telangiectasia mutated family protein [EC:2.7.11.1]	-	-	-	gi|147788839|emb|CAN67073.1|/3.91278e-88/hypothetical protein VITISV_011746 [Vitis vinifera]
BP010303.1	834	0	1	0.01	0.406356	5.34467	Up	0.48803	0.714814	-	-	-	-	gi|449471638|ref|XP_004153368.1|/1.0514e-16/PREDICTED: uncharacterized protein LOC101215408 isoform 1 [Cucumis sativus]
BP031334.1	837	0	1	0.01	0.4049	5.33949	Up	0.48803	0.725429	-	-	-	-	gi|255571413|ref|XP_002526654.1|/1.72812e-51/conserved hypothetical protein [Ricinus communis]
BP002360.1	837	0	1	0.01	0.4049	5.33949	Up	0.48803	0.709575	-	GO:0031224//intrinsic to membrane	-	-	gi|186493960|ref|NP_177041.3|/2.61245e-07/arabinogalactan protein 19 [Arabidopsis thaliana]
BP019799.1	1680	0	2	0.01	0.403454	5.33433	Up	0.241076	0.531312	-	-	-	-	gi|224139892|ref|XP_002323327.1|/4.75643e-72/predicted protein [Populus trichocarpa]
BP019571.1	840	0	1	0.01	0.403454	5.33433	Up	0.48803	0.769403	K11838|1|5e-19|93.2|mtr:MTR_3g079840|ubiquitin carboxyl-terminal hydrolase 7 [EC:3.1.2.15]	-	-	-	gi|224074494|ref|XP_002304380.1|/7.01207e-77/predicted protein [Populus trichocarpa]
BP002397.1	1683	0	2	0.01	0.402734	5.33176	Up	0.241076	0.521153	-	-	-	-	gi|462423504|gb|EMJ27767.1|/1.218e-59/hypothetical protein PRUPE_ppa024317mg [Prunus persica]
BP007128.1	843	0	1	0.01	0.402018	5.32919	Up	0.48803	0.781772	K13425|1|3e-19|94.0|rcu:RCOM_1616660|WRKY transcription factor 22;K13426|2|6e-19|92.8|vvi:100251862|WRKY transcription factor 29;K13424|5|3e-18|90.5|rcu:RCOM_0849600|WRKY transcription factor 33	-	-	-	gi|462406409|gb|EMJ11873.1|/1.91728e-82/hypothetical protein PRUPE_ppa023256mg [Prunus persica]
BP029604.1	843	0	1	0.01	0.402018	5.32919	Up	0.48803	0.780741	K13993|1|1e-22|105|ath:AT5G20970|HSP20 family protein	-	-	-	gi|224132136|ref|XP_002328194.1|/9.98484e-31/predicted protein [Populus trichocarpa]
BP033365.1	843	0	1	0.01	0.402018	5.32919	Up	0.48803	0.764432	-	-	-	-	gi|224091415|ref|XP_002309246.1|/3.09669e-40/predicted protein [Populus trichocarpa]
BP031451.2	843	0	1	0.01	0.402018	5.32919	Up	0.48803	0.740924	K03809|1|1e-69|261|smo:SELMODRAFT_231000|Trp repressor binding protein	GO:0016020//membrane	-	-	gi|255556109|ref|XP_002519089.1|/6.13914e-97/Minor allergen Alt a, putative [Ricinus communis]
BP035174.1	846	0	1	0.01	0.400592	5.32406	Up	0.48803	0.775171	-	-	-	-	gi|462421956|gb|EMJ26219.1|/1.50846e-10/hypothetical protein PRUPE_ppa020103mg, partial [Prunus persica]
BP014369.1	846	0	1	0.01	0.400592	5.32406	Up	0.48803	0.765256	K10251|1|1e-103|374|vvi:100259451|beta-keto reductase [EC:1.1.1.-]	-	GO:0033764//steroid dehydrogenase activity, acting on the CH-OH group of donors, NAD or NADP as acceptor	GO:0008152//metabolic process	gi|470148951|ref|XP_004310010.1|/1.08547e-109/PREDICTED: very-long-chain 3-oxoacyl-CoA reductase 1-like [Fragaria vesca subsp. vesca]
BP029700.1	1692	0	2	0.01	0.400592	5.32406	Up	0.241076	0.524374	K00001|1|9e-11|67.0|gmx:100787307|alcohol dehydrogenase [EC:1.1.1.1]	-	-	-	gi|147854282|emb|CAN79118.1|/6.86814e-103/hypothetical protein VITISV_005773 [Vitis vinifera]
BP035246.1	846	0	1	0.01	0.400592	5.32406	Up	0.48803	0.727014	-	-	GO:0003676//nucleic acid binding;GO:0003824//catalytic activity	-	gi|224136438|ref|XP_002326860.1|/7.98003e-20/chromatin remodeling complex subunit [Populus trichocarpa]
BP022113.1	1695	0	2	0.01	0.399883	5.32151	Up	0.241076	0.513171	K00102|1|4e-37|154|aly:ARALYDRAFT_487468|D-lactate dehydrogenase (cytochrome) [EC:1.1.2.4]	GO:0043231//intracellular membrane-bounded organelle	GO:0004457//lactate dehydrogenase activity;GO:0050662//coenzyme binding	GO:0008152//metabolic process	gi|225431259|ref|XP_002268002.1|/0/PREDICTED: d-2-hydroxyglutarate dehydrogenase, mitochondrial-like [Vitis vinifera]
BP026870.1	1698	0	2	0.01	0.399177	5.31896	Up	0.241076	0.527582	K06694|1|3e-08|58.5|sbi:SORBI_01g007540|26S proteasome non-ATPase regulatory subunit 10	-	-	-	gi|359495447|ref|XP_002274376.2|/1.64608e-96/PREDICTED: uncharacterized protein LOC100254555 [Vitis vinifera]
BP015725.1	852	0	1	0.01	0.397771	5.31387	Up	0.48803	0.743614	-	-	GO:0004091//carboxylesterase activity	GO:0009639//response to red or far red light	gi|462401359|gb|EMJ06916.1|/9.56205e-130/hypothetical protein PRUPE_ppa009957mg [Prunus persica]
BP031562.1	852	0	1	0.01	0.397771	5.31387	Up	0.48803	0.726617	-	-	-	-	gi|225440448|ref|XP_002271403.1|/9.1598e-48/PREDICTED: uncharacterized protein LOC100259726 [Vitis vinifera]
BP015477.1	852	0	1	0.01	0.397771	5.31387	Up	0.48803	0.724492	K08850|1|1e-136|483|ath:AT2G45490|aurora kinase, other [EC:2.7.11.1]	GO:0043231//intracellular membrane-bounded organelle;GO:0015630//microtubule cytoskeleton;GO:0044427//chromosomal part	GO:0035174//histone serine kinase activity;GO:0032559	GO:0035404//histone-serine phosphorylation	gi|356545969|ref|XP_003541405.1|/1.01925e-139/PREDICTED: serine/threonine-protein kinase Aurora-3-like [Glycine max]
BP023669.2	852	0	1	0.01	0.397771	5.31387	Up	0.48803	0.712519	-	-	-	-	gi|359497214|ref|XP_002264805.2|/1.86716e-08/PREDICTED: uncharacterized protein LOC100262923 [Vitis vinifera]
BP012697.1	855	0	1	0.01	0.396375	5.3088	Up	0.48803	0.765586	-	-	-	-	gi|224061357|ref|XP_002300440.1|/3.45394e-95/predicted protein [Populus trichocarpa]
BP003504.1	855	0	1	0.01	0.396375	5.3088	Up	0.48803	0.762189	-	-	-	-	gi|462424246|gb|EMJ28509.1|/3.0682e-43/hypothetical protein PRUPE_ppa016655mg [Prunus persica]
BP012132.1	864	0	1	0.01	0.392247	5.29369	Up	0.48803	0.723507	K12356|1|1e-28|125|vvi:100265092|coniferyl-alcohol glucosyltransferase [EC:2.4.1.111];K13263|2|8e-27|119|gmx:100101902|isoflavone 7-O-glucosyltransferase [EC:2.4.1.170];K13496|3|8e-27|119|aly:ARALYDRAFT_485691|UDP-glucosyl transferase 73C [EC:2.4.1.-];K08237|4|1e-26|118|ath:AT1G01420|hydroquinone glucosyltransferase [EC:2.4.1.218]	-	GO:0035251//UDP-glucosyltransferase activity	-	gi|462403065|gb|EMJ08622.1|/7.92848e-55/hypothetical protein PRUPE_ppa004906mg [Prunus persica]
BP001714.1	864	0	1	0.01	0.392247	5.29369	Up	0.48803	0.718383	K04728|1|1e-09|62.0|gmx:100788458|ataxia telangiectasia mutated family protein [EC:2.7.11.1];K03252|2|2e-06|51.6|mtr:MTR_1g023190|translation initiation factor 3 subunit C	-	-	-	gi|462421433|gb|EMJ25696.1|/4.54347e-19/hypothetical protein PRUPE_ppa023013mg, partial [Prunus persica]
BP005737.1	867	0	1	0.01	0.390889	5.28869	Up	0.48803	0.720863	-	-	-	-	gi|470119025|ref|XP_004295618.1|/1.52185e-13/PREDICTED: uncharacterized protein LOC101300039 [Fragaria vesca subsp. vesca]
BP019005.2	1734	0	2	0.01	0.390889	5.28869	Up	0.241076	0.512372	K13448|1|5e-07|54.7|rcu:RCOM_0597990|calcium-binding protein CML	GO:0005773//vacuole;GO:0031090//organelle membrane	-	-	gi|462408883|gb|EMJ14217.1|/5.89146e-166/hypothetical protein PRUPE_ppa023026mg [Prunus persica]
BP035107.1	1737	0	2	0.01	0.390214	5.28619	Up	0.241076	0.525579	-	-	-	-	gi|255552770|ref|XP_002517428.1|/1.29794e-96/hypothetical protein RCOM_0853160 [Ricinus communis]
BP023434.1	870	0	1	0.01	0.389541	5.2837	Up	0.48803	0.768792	-	-	-	-	-
BP029242.1	870	0	1	0.01	0.389541	5.2837	Up	0.48803	0.755806	-	-	-	-	gi|462423398|gb|EMJ27661.1|/8.11818e-15/hypothetical protein PRUPE_ppb017449mg [Prunus persica]
BP023182.1	870	0	1	0.01	0.389541	5.2837	Up	0.48803	0.724985	-	-	-	-	gi|470132088|ref|XP_004301918.1|/5.26205e-14/PREDICTED: uncharacterized protein LOC101298139 [Fragaria vesca subsp. vesca]
BP035475.1	873	0	1	0.01	0.388203	5.27874	Up	0.48803	0.74206	K14515|1|1e-17|88.6|aly:ARALYDRAFT_481400|EIN3-binding F-box protein;K10268|2|3e-17|87.0|smo:SELMODRAFT_118815|F-box and leucine-rich repeat protein 2/20	-	-	GO:0019941//modification-dependent protein catabolic process	gi|297743588|emb|CBI36455.3|/1.3143e-65/unnamed protein product [Vitis vinifera]
BP030275.1	876	0	1	0.01	0.386873	5.27379	Up	0.48803	0.768182	-	GO:0043231//intracellular membrane-bounded organelle	-	-	gi|297743435|emb|CBI36302.3|/1.2747e-76/unnamed protein product [Vitis vinifera]
BP020769.1	876	0	1	0.01	0.386873	5.27379	Up	0.48803	0.737844	-	-	-	-	-
BP026584.2	876	0	1	0.01	0.386873	5.27379	Up	0.48803	0.730054	-	-	-	-	gi|462398642|gb|EMJ04310.1|/1.64943e-108/hypothetical protein PRUPE_ppa023904mg [Prunus persica]
BP015059.1	1758	0	2	0.01	0.385553	5.26886	Up	0.241076	0.530401	-	-	-	-	gi|147816452|emb|CAN77433.1|/7.92755e-09/hypothetical protein VITISV_017815 [Vitis vinifera]
BP012075.1	879	0	1	0.01	0.385553	5.26886	Up	0.48803	0.767905	-	-	GO:0005488//binding	GO:0006305;GO:0016458//gene silencing	gi|462415909|gb|EMJ20646.1|/2.61385e-37/hypothetical protein PRUPE_ppa021059mg, partial [Prunus persica]
BP034678.1	879	0	1	0.01	0.385553	5.26886	Up	0.48803	0.746795	-	-	-	-	gi|462423371|gb|EMJ27634.1|/1.08552e-75/hypothetical protein PRUPE_ppa023622mg [Prunus persica]
BP023774.1	879	0	1	0.01	0.385553	5.26886	Up	0.48803	0.714239	K00815|1|7e-119|424|pop:POPTR_836654|tyrosine aminotransferase [EC:2.6.1.5]	-	GO:0070547;GO:0048037//cofactor binding;GO:0016846//carbon-sulfur lyase activity	GO:0008652//cellular amino acid biosynthetic process	gi|224133454|ref|XP_002328046.1|/8.77773e-118/aminotransferase family protein [Populus trichocarpa]
BP037037.1	879	0	1	0.01	0.385553	5.26886	Up	0.48803	0.710617	K13289|1|3e-99|359|vvi:100248271|cathepsin A (carboxypeptidase C) [EC:3.4.16.5]	-	GO:0004180//carboxypeptidase activity	-	gi|462415505|gb|EMJ20242.1|/4.3766e-101/hypothetical protein PRUPE_ppa004618mg [Prunus persica]
BP007350.1	1761	0	2	0.01	0.384896	5.2664	Up	0.241076	0.513121	K08770|1|2e-13|75.9|aly:ARALYDRAFT_915730|ubiquitin C	GO:0042579//microbody	GO:0016772//transferase activity, transferring phosphorus-containing groups	GO:0006796//phosphate-containing compound metabolic process	gi|462415667|gb|EMJ20404.1|/0/hypothetical protein PRUPE_ppa017046mg [Prunus persica]
BP017803.1	882	0	1	0.01	0.384242	5.26394	Up	0.48803	0.749951	-	-	-	-	gi|470114753|ref|XP_004293574.1|/3.12036e-22/PREDICTED: uncharacterized protein LOC101304253 [Fragaria vesca subsp. vesca]
BP037029.1	882	0	1	0.01	0.384242	5.26394	Up	0.48803	0.734181	-	-	-	GO:0008152//metabolic process	gi|356542850|ref|XP_003539878.1|/1.55858e-114/PREDICTED: methyltransferase-like protein 13-like [Glycine max]
BP027235.1	882	0	1	0.01	0.384242	5.26394	Up	0.48803	0.733221	-	-	-	-	gi|255564629|ref|XP_002523309.1|/1.11955e-104/conserved hypothetical protein [Ricinus communis]
BP014512.1	1770	0	2	0.01	0.382939	5.25904	Up	0.241076	0.515788	K02293|1|0.0|973|vvi:100240685|15-cis-phytoene desaturase [EC:1.3.5.5]	GO:0009536//plastid	GO:0016627//oxidoreductase activity, acting on the CH-CH group of donors;GO:0016705//oxidoreductase activity, acting on paired donors, with incorporation or reduction of molecular oxygen	GO:0016117//carotenoid biosynthetic process	gi|224460417|gb|ABG77271.2|/0/phytoene desaturase [Carica papaya]
BP014237.1	885	0	1	0.01	0.382939	5.25904	Up	0.48803	0.725973	-	-	-	-	gi|462397010|gb|EMJ02809.1|/4.03328e-78/hypothetical protein PRUPE_ppa019763mg [Prunus persica]
BP026508.1	885	0	1	0.01	0.382939	5.25904	Up	0.48803	0.725034	-	-	-	-	gi|462402126|gb|EMJ07683.1|/3.36122e-16/hypothetical protein PRUPE_ppa019056mg, partial [Prunus persica]
BP007766.1	888	0	1	0.01	0.381645	5.25416	Up	0.48803	0.731057	-	-	-	-	-
BP026097.1	888	0	1	0.01	0.381645	5.25416	Up	0.48803	0.728706	K02729|1|9e-21|99.0|gmx:547598|20S proteasome subunit alpha 5 [EC:3.4.25.1]	GO:0005839//proteasome core complex;GO:0043231//intracellular membrane-bounded organelle	GO:0004175//endopeptidase activity	GO:0019941//modification-dependent protein catabolic process	gi|470115145|ref|XP_004293763.1|/1.12287e-19/PREDICTED: proteasome subunit alpha type-5-like [Fragaria vesca subsp. vesca]
BP029905.1	891	0	1	0.01	0.38036	5.24929	Up	0.48803	0.772696	K07199|1|1e-24|111|gmx:100811585|5'-AMP-activated protein kinase, regulatory beta subunit	-	-	-	gi|470139889|ref|XP_004305678.1|/1.42208e-30/PREDICTED: SNF1-related protein kinase regulatory subunit beta-2-like [Fragaria vesca subsp. vesca]
BP028884.1	1782	0	2	0.01	0.38036	5.24929	Up	0.241076	0.52642	K15271|1|3e-66|251|rcu:RCOM_1095670|ATP-dependent DNA helicase HFM1/MER3 [EC:3.6.4.12];K15078|5|8e-61|233|vvi:100250139|structure-specific endonuclease subunit SLX1 [EC:3.6.1.-]	-	-	-	gi|225425734|ref|XP_002271313.1|/0/PREDICTED: pentatricopeptide repeat-containing protein At1g26900, mitochondrial-like [Vitis vinifera]
BP013880.1	894	0	1	0.01	0.379084	5.24445	Up	0.48803	0.778003	-	-	-	-	gi|460406281|ref|XP_004248595.1|/2.61268e-24/PREDICTED: uncharacterized protein LOC101261371 [Solanum lycopersicum]
BP031294.1	897	0	1	0.01	0.377816	5.23961	Up	0.48803	0.764871	K14319|1|3e-11|67.4|smo:SELMODRAFT_114118|Ran GTPase-activating protein 1	-	-	-	gi|462397125|gb|EMJ02924.1|/1.51218e-88/hypothetical protein PRUPE_ppa003067mg [Prunus persica]
BP018819.1	897	0	1	0.01	0.377816	5.23961	Up	0.48803	0.738868	-	-	-	-	gi|462415232|gb|EMJ19969.1|/1.62691e-66/hypothetical protein PRUPE_ppa009523mg [Prunus persica]
BP014418.1	897	0	1	0.01	0.377816	5.23961	Up	0.48803	0.719742	-	-	-	-	gi|89179406|gb|ABD63142.1|/9.36759e-14/Retrotransposon gag protein [Asparagus officinalis]
BP009876.1	900	0	1	0.01	0.376557	5.2348	Up	0.48803	0.772921	K01051|1|5e-67|252|vvi:100255703|pectinesterase [EC:3.1.1.11]	GO:0005618//cell wall	GO:0004091//carboxylesterase activity	-	gi|224136734|ref|XP_002322402.1|/2.19606e-87/predicted protein [Populus trichocarpa]
BP034675.1	900	0	1	0.01	0.376557	5.2348	Up	0.48803	0.767794	-	-	-	-	gi|147843192|emb|CAN78447.1|/4.18019e-54/hypothetical protein VITISV_026810 [Vitis vinifera]
BP033226.1	900	0	1	0.01	0.376557	5.2348	Up	0.48803	0.765806	K03006|1|3e-06|50.8|bdi:100841250|DNA-directed RNA polymerase II subunit RPB1 [EC:2.7.7.6]	-	-	-	gi|222639936|gb|EEE68068.1|/7.23025e-06/hypothetical protein OsJ_26081 [Oryza sativa Japonica Group]
BP036643.1	903	0	1	0.01	0.375306	5.22999	Up	0.48803	0.748475	K02201|1|1e-120|430|gmx:100797359|pantetheine-phosphate adenylyltransferase [EC:2.7.7.3];K08486|3|4e-99|359|aly:ARALYDRAFT_480733|syntaxin 1B/2/3	GO:0043231//intracellular membrane-bounded organelle	GO:0005515//protein binding;GO:0016772//transferase activity, transferring phosphorus-containing groups	GO:0016044//cellular membrane organization;GO:0006950//response to stress;GO:0008152//metabolic process;GO:0015031//protein transport	gi|462399964|gb|EMJ05632.1|/3.26218e-123/hypothetical protein PRUPE_ppa027109mg [Prunus persica]
BP024987.1	903	0	1	0.01	0.375306	5.22999	Up	0.48803	0.730305	-	-	-	-	gi|317106753|dbj|BAJ53247.1|/4.1098e-17/JHL25H03.10 [Jatropha curcas]
BP005010.1	903	0	1	0.01	0.375306	5.22999	Up	0.48803	0.722329	K09422|1|9e-96|348|vvi:100232899|myb proto-oncogene protein, plant	-	-	-	gi|290579513|gb|ADD51352.1|/1.52238e-104/TT2 like MYB transcriptoin factor [Theobroma cacao]
BP030877.1	903	0	1	0.01	0.375306	5.22999	Up	0.48803	0.709528	K13258|1|6e-62|235|gmx:547489|2-hydroxyisoflavanone dehydratase [EC:4.2.1.105];K14493|2|6e-28|122|ppp:PHYPADRAFT_118478|gibberellin receptor GID1 [EC:3.-.-.-]	-	GO:0003824//catalytic activity	-	gi|255555509|ref|XP_002518791.1|/8.03502e-122/catalytic, putative [Ricinus communis]
BP019629.1	906	0	1	0.01	0.374063	5.22521	Up	0.48803	0.769458	K00215|1|3e-142|502|vvi:100241926|dihydrodipicolinate reductase [EC:1.3.1.26]	GO:0009532//plastid stroma	GO:0016628//oxidoreductase activity, acting on the CH-CH group of donors, NAD or NADP as acceptor	GO:0009085//lysine biosynthetic process;GO:0006091//generation of precursor metabolites and energy	gi|225455455|ref|XP_002274702.1|/3.48881e-141/PREDICTED: putative dihydrodipicolinate reductase 3, chloroplastic [Vitis vinifera]
BP026943.1	1815	0	2	0.01	0.373445	5.22282	Up	0.241076	0.5296	K00021|1|0.0|802|rcu:RCOM_0612970|hydroxymethylglutaryl-CoA reductase (NADPH) [EC:1.1.1.34]	GO:0043231//intracellular membrane-bounded organelle;GO:0031224//intrinsic to membrane	GO:0016616//oxidoreductase activity, acting on the CH-OH group of donors, NAD or NADP as acceptor;GO:0048037//cofactor binding;GO:0000166//nucleotide binding	GO:0006720//isoprenoid metabolic process;GO:0006732//coenzyme metabolic process	gi|1763234|gb|AAB69727.1|/0/3-hydroxy-3-methylglutaryl coenzyme A reductase [Camptotheca acuminata]
BP015200.1	909	0	1	0.01	0.372828	5.22044	Up	0.48803	0.770293	-	GO:0043231//intracellular membrane-bounded organelle	GO:0019787//small conjugating protein ligase activity	GO:0006950//response to stress	gi|449469214|ref|XP_004152316.1|/2.6033e-19/PREDICTED: uncharacterized protein LOC101223230 [Cucumis sativus]
BP025124.1	909	0	1	0.01	0.372828	5.22044	Up	0.48803	0.767628	K15031|1|2e-25|114|aly:ARALYDRAFT_481036|transcription termination factor, mitochondrial;K15032|5|7e-24|109|ppp:PHYPADRAFT_22863|mTERF domain-containing protein, mitochondrial	-	-	-	gi|462407525|gb|EMJ12859.1|/1.81024e-121/hypothetical protein PRUPE_ppa008991mg [Prunus persica]
BP033284.2	1818	0	2	0.01	0.372828	5.22044	Up	0.241076	0.5238	K11294|1|4e-07|55.1|pop:POPTR_818339|nucleolin	-	-	-	gi|224089068|ref|XP_002308622.1|/1.93441e-117/predicted protein [Populus trichocarpa]
BP000577.1	909	0	1	0.01	0.372828	5.22044	Up	0.48803	0.716835	-	-	-	-	gi|224142115|ref|XP_002324404.1|/6.18194e-29/predicted protein [Populus trichocarpa]
BP010610.1	909	0	1	0.01	0.372828	5.22044	Up	0.48803	0.712423	K15031|1|2e-25|114|aly:ARALYDRAFT_481036|transcription termination factor, mitochondrial;K15032|5|7e-24|109|ppp:PHYPADRAFT_22863|mTERF domain-containing protein, mitochondrial	-	-	-	gi|462407525|gb|EMJ12859.1|/1.81024e-121/hypothetical protein PRUPE_ppa008991mg [Prunus persica]
BP020573.1	912	0	1	0.01	0.371602	5.21569	Up	0.48803	0.743926	-	-	-	-	gi|359480080|ref|XP_003632395.1|/5.45854e-17/PREDICTED: uncharacterized protein LOC100853265 [Vitis vinifera]
BP019066.1	912	0	1	0.01	0.371602	5.21569	Up	0.48803	0.738253	-	-	-	-	gi|449529226|ref|XP_004171602.1|/5.99328e-40/PREDICTED: uncharacterized protein LOC101225955, partial [Cucumis sativus]
BP017921.1	1827	0	2	0.01	0.370992	5.21332	Up	0.241076	0.525107	-	-	GO:0046872//metal ion binding	-	gi|297745738|emb|CBI15794.3|/4.30732e-74/unnamed protein product [Vitis vinifera]
BP033712.2	915	0	1	0.01	0.370384	5.21095	Up	0.48803	0.781142	-	-	-	-	gi|356528708|ref|XP_003532941.1|/2.60808e-51/PREDICTED: protein FAR1-RELATED SEQUENCE 6-like [Glycine max]
BP007082.1	915	0	1	0.01	0.370384	5.21095	Up	0.48803	0.720619	K01412|1|3e-53|206|vvi:100259477|mitochondrial processing peptidase [EC:3.4.24.64]	GO:0030312//external encapsulating structure;GO:0005746//mitochondrial respiratory chain;GO:0031981//nuclear lumen;GO:0009536//plastid	GO:0004175//endopeptidase activity;GO:0046914//transition metal ion binding	GO:0019538//protein metabolic process	gi|296082995|emb|CBI22296.3|/4.02369e-52/unnamed protein product [Vitis vinifera]
BP032773.1	915	0	1	0.01	0.370384	5.21095	Up	0.48803	0.715631	K09422|1|6e-81|298|vvi:100264512|myb proto-oncogene protein, plant	-	-	-	gi|462398663|gb|EMJ04331.1|/3.60567e-85/hypothetical protein PRUPE_ppa024074mg [Prunus persica]
BP032948.1	918	0	1	0.01	0.369173	5.20623	Up	0.48803	0.768403	-	-	-	-	gi|255570001|ref|XP_002525963.1|/2.16031e-29/transcription factor, putative [Ricinus communis]
BP033212.1	918	0	1	0.01	0.369173	5.20623	Up	0.48803	0.761426	-	-	-	-	gi|359492355|ref|XP_002284688.2|/1.16119e-68/PREDICTED: wall-associated receptor kinase 2-like [Vitis vinifera]
BP030888.1	918	0	1	0.01	0.369173	5.20623	Up	0.48803	0.760393	K13258|1|2e-60|231|gmx:547489|2-hydroxyisoflavanone dehydratase [EC:4.2.1.105];K14493|2|5e-33|139|ppp:PHYPADRAFT_118478|gibberellin receptor GID1 [EC:3.-.-.-]	-	GO:0003824//catalytic activity	GO:0008152//metabolic process	gi|255555513|ref|XP_002518793.1|/2.33917e-100/Arylacetamide deacetylase, putative [Ricinus communis]
BP030892.1	918	0	1	0.01	0.369173	5.20623	Up	0.48803	0.752601	K13258|1|4e-53|206|gmx:547489|2-hydroxyisoflavanone dehydratase [EC:4.2.1.105];K14493|2|2e-26|117|ppp:PHYPADRAFT_118478|gibberellin receptor GID1 [EC:3.-.-.-]	-	GO:0003824//catalytic activity	GO:0008152//metabolic process	gi|255567178|ref|XP_002524570.1|/2.3446e-92/A/G-specific adenine glycosylase muty, putative [Ricinus communis]
BP015148.1	918	0	1	0.01	0.369173	5.20623	Up	0.48803	0.721595	K15919|1|6e-82|302|sbi:SORBI_03g000950|hydroxypyruvate reductase 2	-	GO:0016616//oxidoreductase activity, acting on the CH-OH group of donors, NAD or NADP as acceptor;GO:0000166//nucleotide binding	GO:0008152//metabolic process	gi|359489392|ref|XP_003633919.1|/1.55815e-120/PREDICTED: glyoxylate reductase isoform 1 [Vitis vinifera]
BP015305.1	2757	0	3	0.01	0.368772	5.20466	Up	0.119087	0.331877	-	-	-	-	gi|462413181|gb|EMJ18230.1|/0/hypothetical protein PRUPE_ppa001662mg [Prunus persica]
BP013669.1	921	0	1	0.01	0.367971	5.20152	Up	0.48803	0.737384	K04125|1|7e-75|278|pop:POPTR_550316|gibberellin 2-oxidase [EC:1.14.11.13]	-	GO:0016706//oxidoreductase activity, acting on paired donors, with incorporation or reduction of molecular oxygen, 2-oxoglutarate as one donor, and incorporation of one atom each of oxygen into both donors	GO:0008152//metabolic process	gi|37544101|gb|AAQ93035.1|/2.05093e-112/gibberellin 2-oxidase [Populus alba x Populus tremuloides]
BP030885.1	924	0	1	0.01	0.366776	5.19683	Up	0.48803	0.77954	K13258|1|5e-64|242|gmx:547489|2-hydroxyisoflavanone dehydratase [EC:4.2.1.105];K14493|2|3e-27|120|ppp:PHYPADRAFT_118478|gibberellin receptor GID1 [EC:3.-.-.-]	-	GO:0003824//catalytic activity	-	gi|147834297|emb|CAN61113.1|/5.98601e-120/hypothetical protein VITISV_006468 [Vitis vinifera]
BP003485.1	924	0	1	0.01	0.366776	5.19683	Up	0.48803	0.771912	K05933|1|7e-147|518|pop:POPTR_643574|aminocyclopropanecarboxylate oxidase [EC:1.14.17.4]	-	GO:0016641//oxidoreductase activity, acting on the CH-NH2 group of donors, oxygen as acceptor	GO:0009692	gi|224062999|ref|XP_002300962.1|/8.29488e-146/1-aminocyclopropane-1-carboxylate [Populus trichocarpa]
BP022275.1	924	0	1	0.01	0.366776	5.19683	Up	0.48803	0.710759	-	-	-	-	gi|224055703|ref|XP_002298611.1|/4.97702e-66/predicted protein [Populus trichocarpa]
BP005198.1	927	0	1	0.01	0.365589	5.19215	Up	0.48803	0.737282	-	GO:0043231//intracellular membrane-bounded organelle	GO:0016763//transferase activity, transferring pentosyl groups	GO:0009832//plant-type cell wall biogenesis;GO:0010413//glucuronoxylan metabolic process	gi|224140167|ref|XP_002323456.1|/4.46344e-115/glycosyl transferase [Populus trichocarpa]
BP017299.1	927	0	1	0.01	0.365589	5.19215	Up	0.48803	0.719304	K03243|1|3e-09|60.8|aly:ARALYDRAFT_476840|translation initiation factor 5B;K11275|2|5e-09|60.1|cre:CHLREDRAFT_168461|histone H1/5	-	-	-	gi|302839067|ref|XP_002951091.1|/4.91475e-13/hypothetical protein VOLCADRAFT_104948 [Volvox carteri f. nagariensis]
BP007523.1	1860	0	2	0.01	0.36441	5.18749	Up	0.241076	0.522966	-	-	GO:0005488//binding	-	gi|462408216|gb|EMJ13550.1|/0/hypothetical protein PRUPE_ppa014556mg [Prunus persica]
BP024851.1	930	0	1	0.01	0.36441	5.18749	Up	0.48803	0.714095	K00430|1|2e-88|323|rcu:RCOM_0223760|peroxidase [EC:1.11.1.7]	-	GO:0046872//metal ion binding;GO:0003824//catalytic activity	-	gi|359492785|ref|XP_002278472.2|/5.13444e-111/PREDICTED: peroxidase 43-like [Vitis vinifera]
BP029663.1	930	0	1	0.01	0.36441	5.18749	Up	0.48803	0.7129	-	-	-	-	gi|225426655|ref|XP_002281296.1|/8.50253e-98/PREDICTED: putative DNA-binding protein ESCAROLA-like [Vitis vinifera]
BP027368.1	4659	0	5	0.01	0.363706	5.1847	Up	0.029059	0.115521	K03655|1|3e-18|93.6|gmx:100806552|ATP-dependent DNA helicase RecG [EC:3.6.4.12];K15360|2|2e-06|54.3|vvi:100253596|centromere protein X	-	-	-	gi|147770166|emb|CAN61136.1|/0/hypothetical protein VITISV_023515 [Vitis vinifera]
BP005463.1	933	0	1	0.01	0.363238	5.18284	Up	0.48803	0.73764	-	-	-	-	-
BP026751.1	933	0	1	0.01	0.363238	5.18284	Up	0.48803	0.732465	-	-	-	-	gi|462405341|gb|EMJ10805.1|/4.9106e-53/hypothetical protein PRUPE_ppa011508mg [Prunus persica]
BP013344.1	1866	0	2	0.01	0.363238	5.18284	Up	0.241076	0.514527	-	-	-	-	gi|147777320|emb|CAN75943.1|/9.94856e-42/hypothetical protein VITISV_016460 [Vitis vinifera]
BP017941.1	936	0	1	0.01	0.362074	5.17821	Up	0.48803	0.766137	-	-	-	-	gi|462407535|gb|EMJ12869.1|/3.87559e-82/hypothetical protein PRUPE_ppa009086mg [Prunus persica]
BP035200.1	936	0	1	0.01	0.362074	5.17821	Up	0.48803	0.757365	-	-	GO:0005543//phospholipid binding;GO:0046872//metal ion binding	-	gi|462415170|gb|EMJ19907.1|/2.55774e-134/hypothetical protein PRUPE_ppa008922mg [Prunus persica]
BP023811.2	936	0	1	0.01	0.362074	5.17821	Up	0.48803	0.735195	-	-	-	-	gi|462399492|gb|EMJ05160.1|/1.20197e-91/hypothetical protein PRUPE_ppa000025mg [Prunus persica]
BP010979.1	939	0	1	0.01	0.360917	5.1736	Up	0.48803	0.763884	-	-	GO:0003677//DNA binding	GO:0006351//transcription, DNA-dependent;GO:0032502//developmental process	gi|255540617|ref|XP_002511373.1|/2.60133e-94/homeobox protein knotted-1, putative [Ricinus communis]
BP026232.1	939	0	1	0.01	0.360917	5.1736	Up	0.48803	0.721987	K01792|1|4e-156|548|vvi:100243178|glucose-6-phosphate 1-epimerase [EC:5.1.3.15]	-	GO:0005488//binding;GO:0016857//racemase and epimerase activity, acting on carbohydrates and derivatives	GO:0019318//hexose metabolic process	gi|462415174|gb|EMJ19911.1|/2.7282e-160/hypothetical protein PRUPE_ppa008964mg [Prunus persica]
BP013613.1	942	0	1	0.01	0.359768	5.16899	Up	0.48803	0.769014	K14546|1|4e-46|183|vvi:100265278|U3 small nucleolar RNA-associated protein 5	-	-	-	gi|462401387|gb|EMJ06944.1|/9.11391e-47/hypothetical protein PRUPE_ppa010204mg [Prunus persica]
BP031098.1	942	0	1	0.01	0.359768	5.16899	Up	0.48803	0.760936	K12741|1|9e-06|49.3|bdi:100831046|heterogeneous nuclear ribonucleoprotein A1/A3	-	-	-	gi|356572926|ref|XP_003554616.1|/1.08342e-07/PREDICTED: uncharacterized protein At5g39570-like [Glycine max]
BP014693.1	942	0	1	0.01	0.359768	5.16899	Up	0.48803	0.749001	-	-	-	-	gi|359490221|ref|XP_002267531.2|/3.62377e-120/PREDICTED: uncharacterized protein LOC100266428 [Vitis vinifera]
BP032667.1	942	0	1	0.01	0.359768	5.16899	Up	0.48803	0.728905	-	-	-	-	gi|147839100|emb|CAN61565.1|/8.33933e-08/hypothetical protein VITISV_007964 [Vitis vinifera]
BP006159.1	942	0	1	0.01	0.359768	5.16899	Up	0.48803	0.723753	-	-	GO:0043169//cation binding	-	gi|255571155|ref|XP_002526528.1|/1.35874e-50/metal ion binding protein, putative [Ricinus communis]
BP031857.2	942	0	1	0.01	0.359768	5.16899	Up	0.48803	0.721449	-	-	-	-	gi|261597692|gb|ACX85638.1|/1.06665e-79/putative transposase [Cucumis melo]
BP005487.1	945	0	1	0.01	0.358625	5.16441	Up	0.48803	0.755752	K00430|1|3e-125|446|vvi:100253646|peroxidase [EC:1.11.1.7]	-	GO:0016209//antioxidant activity;GO:0005506//iron ion binding;GO:0003824//catalytic activity	GO:0006950//response to stress;GO:0008152//metabolic process	gi|462402508|gb|EMJ08065.1|/5.07139e-130/hypothetical protein PRUPE_ppb006944mg [Prunus persica]
BP026544.1	1890	0	2	0.01	0.358625	5.16441	Up	0.241076	0.522084	-	-	GO:0016741	GO:0006730//one-carbon metabolic process	gi|255555861|ref|XP_002518966.1|/0/ATP binding protein, putative [Ricinus communis]
BP005716.1	945	0	1	0.01	0.358625	5.16441	Up	0.48803	0.733171	-	-	-	-	gi|462396792|gb|EMJ02591.1|/8.75137e-90/hypothetical protein PRUPE_ppa007941mg [Prunus persica]
BP005685.1	948	0	1	0.01	0.357491	5.15983	Up	0.48803	0.770516	-	-	GO:0046872//metal ion binding;GO:0005543//phospholipid binding	GO:0006970//response to osmotic stress	gi|255572193|ref|XP_002527036.1|/7.36141e-129/annexin, putative [Ricinus communis]
BP004897.1	948	0	1	0.01	0.357491	5.15983	Up	0.48803	0.715054	-	-	-	-	gi|225445334|ref|XP_002284790.1|/1.68623e-32/PREDICTED: uncharacterized protein LOC100245830 [Vitis vinifera]
BP006531.1	951	0	1	0.01	0.356363	5.15527	Up	0.48803	0.764542	K06916|1|5e-09|60.1|smo:SELMODRAFT_103989|	GO:0043231//intracellular membrane-bounded organelle	GO:0017111//nucleoside-triphosphatase activity;GO:0032559	-	gi|225430251|ref|XP_002282599.1|/6.42269e-125/PREDICTED: lactation elevated protein 1 [Vitis vinifera]
BP006396.1	954	0	1	0.01	0.355242	5.15073	Up	0.48803	0.757418	-	-	-	-	gi|462423708|gb|EMJ27971.1|/3.17629e-39/hypothetical protein PRUPE_ppa018301mg, partial [Prunus persica]
BP012719.1	954	0	1	0.01	0.355242	5.15073	Up	0.48803	0.754307	K13448|1|4e-37|127|pop:POPTR_231748|calcium-binding protein CML	GO:0043231//intracellular membrane-bounded organelle	GO:0046872//metal ion binding	GO:0048588//developmental cell growth;GO:0006950//response to stress	gi|449523998|ref|XP_004169010.1|/3.43502e-40/PREDICTED: probable calcium-binding protein CML25-like [Cucumis sativus]
BP033222.1	1908	0	2	0.01	0.355242	5.15073	Up	0.241076	0.522343	-	-	-	-	gi|169264928|dbj|BAG12304.1|/1.93869e-24/6b-interacting protein 2 [Nicotiana tabacum]
BP034835.1	954	0	1	0.01	0.355242	5.15073	Up	0.48803	0.717076	-	-	-	-	gi|462409597|gb|EMJ14931.1|/2.75048e-75/hypothetical protein PRUPE_ppa000311mg [Prunus persica]
BP007249.2	957	0	1	0.01	0.354129	5.1462	Up	0.48803	0.763008	K09756|1|2e-71|267|ath:AT5G09640|serine carboxypeptidase-like 19 [EC:3.4.16.- 2.3.1.91];K13289|2|5e-68|256|mtr:MTR_4g021500|cathepsin A (carboxypeptidase C) [EC:3.4.16.5]	-	GO:0004180//carboxypeptidase activity	GO:0019538//protein metabolic process	gi|470120736|ref|XP_004296446.1|/6.73127e-114/PREDICTED: serine carboxypeptidase-like 18-like [Fragaria vesca subsp. vesca]
BP023160.1	957	0	1	0.01	0.354129	5.1462	Up	0.48803	0.761753	-	-	-	-	gi|255577302|ref|XP_002529532.1|/6.48959e-125/conserved hypothetical protein [Ricinus communis]
BP015183.1	957	0	1	0.01	0.354129	5.1462	Up	0.48803	0.73307	K00430|1|8e-130|461|gmx:100809245|peroxidase [EC:1.11.1.7]	-	GO:0005506//iron ion binding;GO:0003824//catalytic activity;GO:0016209//antioxidant activity	GO:0008152//metabolic process;GO:0006950//response to stress	gi|356530973|ref|XP_003534053.1|/9.67495e-129/PREDICTED: peroxidase 47-like [Glycine max]
BP001763.1	3831	0	4	0.01	0.353851	5.14507	Up	0.0588264	0.199294	-	GO:0009536//plastid	-	GO:0007131//reciprocal meiotic recombination	gi|470107561|ref|XP_004290113.1|/0/PREDICTED: uncharacterized protein LOC101290914 [Fragaria vesca subsp. vesca]
BP029385.1	960	0	1	0.01	0.353022	5.14169	Up	0.48803	0.771689	K00430|1|2e-107|386|vvi:100261865|peroxidase [EC:1.11.1.7]	-	GO:0046872//metal ion binding;GO:0003824//catalytic activity;GO:0016209//antioxidant activity	-	gi|462419620|gb|EMJ23883.1|/2.03718e-110/hypothetical protein PRUPE_ppa008634mg [Prunus persica]
BP016368.1	1920	0	2	0.01	0.353022	5.14169	Up	0.241076	0.527318	K05681|1|7e-78|290|cme:CMS467C|ATP-binding cassette, subfamily G (WHITE), member 2;K12843|2|8e-59|226|vvi:100248403|U4/U6 small nuclear ribonucleoprotein PRP3;K05658|4|1e-09|63.5|sbi:SORBI_07g003520|ATP-binding cassette, subfamily B (MDR/TAP), member 1	GO:0044464//cell part	GO:0016887//ATPase activity;GO:0032559	GO:0009207	gi|225461363|ref|XP_002281949.1|/0/PREDICTED: ABC transporter G family member 9-like [Vitis vinifera]
BP017003.1	960	0	1	0.01	0.353022	5.14169	Up	0.48803	0.751274	-	-	-	-	gi|296090038|emb|CBI39857.3|/1.30595e-32/unnamed protein product [Vitis vinifera]
BP028482.1	960	0	1	0.01	0.353022	5.14169	Up	0.48803	0.732969	-	-	GO:0003677//DNA binding;GO:0001071//nucleic acid binding transcription factor activity	GO:0006351//transcription, DNA-dependent;GO:0032502//developmental process	gi|225425603|ref|XP_002263313.1|/7.21207e-124/PREDICTED: homeobox protein knotted-1-like 6 [Vitis vinifera]
BP029073.1	960	0	1	0.01	0.353022	5.14169	Up	0.48803	0.715246	-	-	-	-	gi|255555073|ref|XP_002518574.1|/7.95974e-14/transcription regulator, putative [Ricinus communis]
BP005535.1	960	0	1	0.01	0.353022	5.14169	Up	0.48803	0.709717	K08243|1|2e-91|333|gmx:547911|6'-deoxychalcone synthase [EC:2.3.1.170];K00011|3|8e-76|281|ath:AT2G37790|aldehyde reductase [EC:1.1.1.21];K00002|4|6e-71|265|osa:4338987|alcohol dehydrogenase (NADP+) [EC:1.1.1.2];K00085|5|2e-50|197|ath:AT2G21260|aldose-6-phosphate reductase (NADPH2) [EC:1.1.1.200]	-	GO:0016747//transferase activity, transferring acyl groups other than amino-acyl groups	GO:0008152//metabolic process	gi|255561785|ref|XP_002521902.1|/2.08868e-139/aldo-keto reductase, putative [Ricinus communis]
BP025294.1	1926	0	2	0.01	0.351922	5.13718	Up	0.241076	0.53099	K00924|1|1e-35|149|aly:ARALYDRAFT_473063|[EC:2.7.1.-]	-	-	-	gi|449488217|ref|XP_004157971.1|/0/PREDICTED: probable inactive leucine-rich repeat receptor-like protein kinase At5g20690-like [Cucumis sativus]
BP012230.1	963	0	1	0.01	0.351922	5.13718	Up	0.48803	0.738458	K14497|1|4e-82|303|vvi:100241034|protein phosphatase 2C [EC:3.1.3.16]	-	GO:0016787//hydrolase activity	-	gi|359473923|ref|XP_002265635.2|/4.44915e-81/PREDICTED: uncharacterized protein LOC100241034 [Vitis vinifera]
BP004100.1	966	0	1	0.01	0.350829	5.1327	Up	0.48803	0.77994	-	-	-	-	gi|462398621|gb|EMJ04289.1|/1.50602e-36/hypothetical protein PRUPE_ppa023674mg [Prunus persica]
BP019801.1	966	0	1	0.01	0.350829	5.1327	Up	0.48803	0.758335	-	-	-	-	gi|218202038|gb|EEC84465.1|/7.17261e-63/hypothetical protein OsI_31100 [Oryza sativa Indica Group]
BP020606.1	972	0	1	0.01	0.348664	5.12376	Up	0.48803	0.761971	-	-	-	-	gi|462398780|gb|EMJ04448.1|/7.44306e-42/hypothetical protein PRUPE_ppa019516mg, partial [Prunus persica]
BP015996.1	972	0	1	0.01	0.348664	5.12376	Up	0.48803	0.742112	K13428|1|8e-31|132|ath:AT5G20480|LRR receptor-like serine/threonine-protein kinase EFR [EC:2.7.11.1];K08286|3|1e-16|85.5|ath:AT4G28490|protein-serine/threonine kinase [EC:2.7.11.-];K04733|4|3e-16|84.0|smo:SELMODRAFT_33807|interleukin-1 receptor-associated kinase 4 [EC:2.7.11.1];K13420|5|3e-16|84.0|osa:4337016|LRR receptor-like serine/threonine-protein kinase FLS2 [EC:2.7.11.1]	-	GO:0004672//protein kinase activity;GO:0000166//nucleotide binding	GO:0008152//metabolic process	gi|462398874|gb|EMJ04542.1|/2.0466e-49/hypothetical protein PRUPE_ppa020277mg, partial [Prunus persica]
BP006043.1	972	0	1	0.01	0.348664	5.12376	Up	0.48803	0.732565	K04345|1|7e-30|129|ath:AT2G20050|protein kinase A [EC:2.7.11.11]	-	GO:0016787//hydrolase activity	-	gi|225429446|ref|XP_002276954.1|/1.63964e-123/PREDICTED: probable protein phosphatase 2C 72-like [Vitis vinifera]
BP016127.1	972	0	1	0.01	0.348664	5.12376	Up	0.48803	0.730154	-	-	-	-	gi|462403563|gb|EMJ09120.1|/1.29686e-11/hypothetical protein PRUPE_ppa018613mg [Prunus persica]
BP013475.1	972	0	1	0.01	0.348664	5.12376	Up	0.48803	0.728506	K13065|1|5e-18|90.1|ath:AT5G48930|shikimate O-hydroxycinnamoyltransferase [EC:2.3.1.133]	-	GO:0016747//transferase activity, transferring acyl groups other than amino-acyl groups	-	gi|462399874|gb|EMJ05542.1|/2.45581e-111/hypothetical protein PRUPE_ppa005635mg [Prunus persica]
BP018386.1	972	0	1	0.01	0.348664	5.12376	Up	0.48803	0.711234	K01087|1|1e-88|324|rcu:RCOM_0719150|trehalose 6-phosphate phosphatase [EC:3.1.3.12]	-	GO:0003824//catalytic activity	-	gi|359489839|ref|XP_002277162.2|/7.6874e-89/PREDICTED: trehalose-phosphate phosphatase-like [Vitis vinifera]
BP026828.1	975	0	1	0.01	0.347591	5.11932	Up	0.48803	0.762735	K13065|1|3e-41|167|pop:POPTR_554899|shikimate O-hydroxycinnamoyltransferase [EC:2.3.1.133]	-	GO:0016740//transferase activity	-	gi|356527026|ref|XP_003532115.1|/9.86455e-52/PREDICTED: hydroxycinnamoyl-Coenzyme A shikimate/quinate hydroxycinnamoyltransferase-like [Glycine max]
BP016450.1	975	0	1	0.01	0.347591	5.11932	Up	0.48803	0.716883	-	-	-	-	gi|359486255|ref|XP_002263486.2|/2.15337e-06/PREDICTED: uncharacterized protein LOC100249234 [Vitis vinifera]
BP034309.1	978	0	1	0.01	0.346525	5.11489	Up	0.48803	0.766247	-	-	-	-	gi|470132088|ref|XP_004301918.1|/9.07131e-13/PREDICTED: uncharacterized protein LOC101298139 [Fragaria vesca subsp. vesca]
BP032918.1	978	0	1	0.01	0.346525	5.11489	Up	0.48803	0.759254	K13065|1|4e-36|150|sbi:SORBI_06g021640|shikimate O-hydroxycinnamoyltransferase [EC:2.3.1.133];K15400|2|1e-35|148|ath:AT5G41040|omega-hydroxypalmitate O-feruloyl transferase [EC:2.3.1.188]	-	GO:0016413//O-acetyltransferase activity	-	gi|224130862|ref|XP_002320943.1|/2.56096e-116/predicted protein [Populus trichocarpa]
BP012367.1	978	0	1	0.01	0.346525	5.11489	Up	0.48803	0.749107	-	-	-	-	gi|470127272|ref|XP_004299598.1|/6.7707e-101/PREDICTED: microtubule-associated protein TORTIFOLIA1-like [Fragaria vesca subsp. vesca]
BP013171.1	978	0	1	0.01	0.346525	5.11489	Up	0.48803	0.738714	K10760|1|2e-113|407|pop:POPTR_768739|adenylate isopentenyltransferase (cytokinin synthase)	-	GO:0016765//transferase activity, transferring alkyl or aryl (other than methyl) groups;GO:0032559	GO:0006399//tRNA metabolic process;GO:0009690//cytokinin metabolic process	gi|224107225|ref|XP_002314413.1|/2.24351e-112/cytokinin biosynthetic isopentenyltransferase [Populus trichocarpa]
BP027599.1	1956	0	2	0.01	0.346525	5.11489	Up	0.241076	0.515586	-	-	-	-	gi|224075499|ref|XP_002304655.1|/1.00135e-108/predicted protein [Populus trichocarpa]
BP033300.1	981	0	1	0.01	0.345465	5.11047	Up	0.48803	0.749687	K09287|1|7e-06|49.7|zma:100284738|RAV-like factor	-	-	-	gi|357450741|ref|XP_003595647.1|/9.695e-31/B3 domain-containing protein [Medicago truncatula]
BP011701.2	981	0	1	0.01	0.345465	5.11047	Up	0.48803	0.743563	-	-	-	-	-
BP032426.1	1965	0	2	0.01	0.344937	5.10826	Up	0.241076	0.518687	-	-	-	-	gi|462418727|gb|EMJ22990.1|/2.67501e-77/hypothetical protein PRUPE_ppa003919mg [Prunus persica]
BP035902.1	1965	0	2	0.01	0.344937	5.10826	Up	0.241076	0.517055	-	GO:0043231//intracellular membrane-bounded organelle;GO:0044463	-	GO:0007010//cytoskeleton organization;GO:0000904//cell morphogenesis involved in differentiation	gi|449458586|ref|XP_004147028.1|/0/PREDICTED: uncharacterized protein LOC101216019 [Cucumis sativus]
BP022641.1	984	0	1	0.01	0.344412	5.10606	Up	0.48803	0.762844	K00344|1|2e-126|449|osa:4331066|NADPH2:quinone reductase [EC:1.6.5.5]	-	GO:0016655//oxidoreductase activity, acting on NAD(P)H, quinone or similar compound as acceptor;GO:0046914//transition metal ion binding	GO:0008152//metabolic process	gi|224078882|ref|XP_002305665.1|/2.83324e-147/predicted protein [Populus trichocarpa]
BP002572.1	984	0	1	0.01	0.344412	5.10606	Up	0.48803	0.74622	K16040|1|3e-104|376|vvi:100233030|trans-resveratrol di-O-methyltransferase [EC:2.1.1.240];K13230|2|8e-63|238|zma:100147731|2,4,7-trihydroxy-1,4-benzoxazin-3-one-glucoside 7-O-methyltransferase [EC:2.1.1.241];K05279|3|1e-47|188|ath:AT5G54160|flavonol 3-O-methyltransferase [EC:2.1.1.76]	-	GO:0005515//protein binding;GO:0008171//O-methyltransferase activity	GO:0006730//one-carbon metabolic process	gi|225443574|ref|XP_002278208.1|/6.56205e-128/PREDICTED: isoflavone-7-O-methyltransferase 9 [Vitis vinifera]
BP020559.1	984	0	1	0.01	0.344412	5.10606	Up	0.48803	0.726469	K00599|1|2e-66|250|olu:OSTLU_86989|[EC:2.1.1.-]	GO:0044464//cell part	GO:0008757//S-adenosylmethionine-dependent methyltransferase activity	GO:0006730//one-carbon metabolic process	gi|225458790|ref|XP_002285179.1|/5.13948e-165/PREDICTED: arginine N-methyltransferase 2 isoform 1 [Vitis vinifera]
BP032471.2	984	0	1	0.01	0.344412	5.10606	Up	0.48803	0.721742	-	GO:0043231//intracellular membrane-bounded organelle	-	-	gi|462395770|gb|EMJ01569.1|/1.13764e-71/hypothetical protein PRUPE_ppa010750mg [Prunus persica]
BP021097.1	984	0	1	0.01	0.344412	5.10606	Up	0.48803	0.718189	-	-	-	-	gi|296083713|emb|CBI23702.3|/2.72667e-49/unnamed protein product [Vitis vinifera]
BP019347.1	984	0	1	0.01	0.344412	5.10606	Up	0.48803	0.714287	K14638|1|9e-22|102|mtr:MTR_4g015080|solute carrier family 15 (peptide/histidine transporter), member 3/4	-	GO:0005215//transporter activity	-	gi|462402699|gb|EMJ08256.1|/9.69791e-47/hypothetical protein PRUPE_ppa1027125mg [Prunus persica]
BP011212.1	984	0	1	0.01	0.344412	5.10606	Up	0.48803	0.71038	K00599|1|2e-66|250|olu:OSTLU_86989|[EC:2.1.1.-]	GO:0044464//cell part	GO:0008757//S-adenosylmethionine-dependent methyltransferase activity	GO:0006730//one-carbon metabolic process	gi|225458790|ref|XP_002285179.1|/1.76641e-165/PREDICTED: arginine N-methyltransferase 2 isoform 1 [Vitis vinifera]
BP009857.1	1974	0	2	0.01	0.343365	5.10167	Up	0.241076	0.523539	K04733|1|2e-61|235|smo:SELMODRAFT_159261|interleukin-1 receptor-associated kinase 4 [EC:2.7.11.1];K13430|4|1e-59|229|zma:100283091|serine/threonine-protein kinase PBS1 [EC:2.7.11.1]	-	GO:0004674//protein serine/threonine kinase activity;GO:0000166//nucleotide binding	-	gi|359474715|ref|XP_003631522.1|/0/PREDICTED: cysteine-rich receptor-like protein kinase 25-like isoform 2 [Vitis vinifera]
BP001248.1	987	0	1	0.01	0.343365	5.10167	Up	0.48803	0.715968	-	-	-	-	gi|255581025|ref|XP_002531329.1|/6.21524e-102/transcription factor, putative [Ricinus communis]
BP032213.1	987	0	1	0.01	0.343365	5.10167	Up	0.48803	0.710238	-	-	-	-	-
BP002739.1	993	0	1	0.01	0.34129	5.09293	Up	0.48803	0.748949	-	-	GO:0005488//binding	-	gi|224102607|ref|XP_002334157.1|/2.75416e-65/predicted protein [Populus trichocarpa]
BP032605.1	993	0	1	0.01	0.34129	5.09293	Up	0.48803	0.716305	-	-	-	-	gi|462423821|gb|EMJ28084.1|/2.1433e-09/hypothetical protein PRUPE_ppa016690mg [Prunus persica]
BP034499.1	1995	0	2	0.01	0.33975	5.0864	Up	0.241076	0.513071	K05658|1|6e-54|210|vvi:100262734|ATP-binding cassette, subfamily B (MDR/TAP), member 1;K13417|2|2e-53|209|aly:ARALYDRAFT_899604|somatic embryogenesis receptor kinase 4 [EC:2.7.10.1 2.7.11.1];K13416|3|5e-53|207|aly:ARALYDRAFT_491347|brassinosteroid insensitive 1-associated receptor kinase 1 [EC:2.7.10.1 2.7.11.1]	-	GO:0030246//carbohydrate binding;GO:0004672//protein kinase activity;GO:0000166//nucleotide binding	-	gi|470147819|ref|XP_004309475.1|/0/PREDICTED: probable L-type lectin-domain containing receptor kinase S.5-like [Fragaria vesca subsp. vesca]
BP007903.1	999	0	1	0.01	0.33924	5.08424	Up	0.48803	0.765696	-	-	-	-	gi|462409121|gb|EMJ14455.1|/4.34035e-26/hypothetical protein PRUPE_ppb020741mg [Prunus persica]
BP032650.1	999	0	1	0.01	0.33924	5.08424	Up	0.48803	0.754467	-	-	-	-	gi|462424027|gb|EMJ28290.1|/1.12641e-74/hypothetical protein PRUPE_ppa025574mg [Prunus persica]
BP012862.2	999	0	1	0.01	0.33924	5.08424	Up	0.48803	0.746743	-	-	-	-	gi|462397519|gb|EMJ03187.1|/1.42823e-61/hypothetical protein PRUPE_ppa021917mg [Prunus persica]
BP016625.1	999	0	1	0.01	0.33924	5.08424	Up	0.48803	0.746429	-	-	-	-	gi|148923050|gb|ABR18789.1|/2.80682e-33/class S F-box protein [Nicotiana alata]
BP007502.1	999	0	1	0.01	0.33924	5.08424	Up	0.48803	0.744706	-	GO:0044464//cell part	-	-	gi|356557927|ref|XP_003547261.1|/4.48912e-140/PREDICTED: uncharacterized protein LOC100798581 [Glycine max]
BP028455.1	1002	0	1	0.01	0.338225	5.07991	Up	0.48803	0.779997	K00750|1|2e-15|81.6|rcu:RCOM_1590700|glycogenin glucosyltransferase [EC:2.4.1.186]	-	GO:0035250//UDP-galactosyltransferase activity	GO:0005975//carbohydrate metabolic process	gi|339655356|gb|AEJ87262.1|/2.36969e-173/galactinol synthase 2-3 [Populus trichocarpa]
BP019256.1	1002	0	1	0.01	0.338225	5.07991	Up	0.48803	0.775849	K00025|1|5e-170|595|rcu:RCOM_1609380|malate dehydrogenase [EC:1.1.1.37]	GO:0044424//intracellular part	GO:0016747//transferase activity, transferring acyl groups other than amino-acyl groups;GO:0016615//malate dehydrogenase activity	GO:0009060//aerobic respiration;GO:0005975//carbohydrate metabolic process;GO:0043648//dicarboxylic acid metabolic process	gi|255541140|ref|XP_002511634.1|/6.0401e-169/malate dehydrogenase, putative [Ricinus communis]
BP006014.1	1002	0	1	0.01	0.338225	5.07991	Up	0.48803	0.729155	K04728|1|2e-09|61.2|gmx:100788458|ataxia telangiectasia mutated family protein [EC:2.7.11.1]	-	-	-	gi|462398983|gb|EMJ04651.1|/2.30716e-35/hypothetical protein PRUPE_ppa022115mg [Prunus persica]
BP028361.1	798	1	33	0.414582	14.0147	5.07914	Up	1.4038e-09	2.43307e-08	K02262|1|5e-153|538|rcu:RCOM_Mp29|cytochrome c oxidase subunit 3	GO:0043231//intracellular membrane-bounded organelle;GO:0031224//intrinsic to membrane	GO:0015002//heme-copper terminal oxidase activity	GO:0022904//respiratory electron transport chain	gi|310757467|gb|ADP20668.1|/4.99928e-154/cytochrome c oxidase subunit III [Hibiscus cannabinus]
BP027622.1	1005	0	1	0.01	0.337215	5.0756	Up	0.48803	0.759363	K01206|1|1e-28|125|aly:ARALYDRAFT_475890|alpha-L-fucosidase [EC:3.2.1.51];K00514|3|2e-23|108|rcu:RCOM_1428040|zeta-carotene desaturase [EC:1.3.5.6]	-	GO:0016787//hydrolase activity	-	gi|470135882|ref|XP_004303735.1|/1.01203e-131/PREDICTED: GDSL esterase/lipase 1-like [Fragaria vesca subsp. vesca]
BP002304.1	1005	0	1	0.01	0.337215	5.0756	Up	0.48803	0.731207	K11821|1|1e-77|288|ath:AT1G74100|desulfoglucosinolate sulfotransferase A/B/C [EC:2.8.2.-];K01014|3|3e-06|51.2|olu:OSTLU_32551|aryl sulfotransferase [EC:2.8.2.1]	-	GO:0008146//sulfotransferase activity	-	gi|225466219|ref|XP_002267209.1|/1.41874e-117/PREDICTED: flavonol sulfotransferase-like [Vitis vinifera]
BP018935.1	1005	0	1	0.01	0.337215	5.0756	Up	0.48803	0.715342	K01078|1|3e-122|436|rcu:RCOM_1150260|acid phosphatase [EC:3.1.3.2]	GO:0043231//intracellular membrane-bounded organelle	GO:0016791//phosphatase activity	GO:0006796//phosphate-containing compound metabolic process	gi|224101935|ref|XP_002312482.1|/8.54751e-139/predicted protein [Populus trichocarpa]
BP017139.1	1008	0	1	0.01	0.336211	5.0713	Up	0.48803	0.747267	K14066|1|2e-52|204|rcu:RCOM_0747390|geranyl diphosphate synthase [EC:2.5.1.1]	-	GO:0016765//transferase activity, transferring alkyl or aryl (other than methyl) groups	GO:0006720//isoprenoid metabolic process	gi|343466169|gb|AEM42978.1|/1.00567e-54/geranyl diphosphate synthase [Siraitia grosvenorii]
BP032593.1	1008	0	1	0.01	0.336211	5.0713	Up	0.48803	0.710806	-	-	-	-	gi|147860532|emb|CAN81876.1|/1.31345e-54/hypothetical protein VITISV_034528 [Vitis vinifera]
BP011845.1	2019	0	2	0.01	0.335712	5.06915	Up	0.241076	0.530134	K03013|1|7e-18|90.9|vvi:100258335|DNA-directed RNA polymerases I, II, and III subunit RPABC1;K13457|2|1e-13|77.0|vvi:100252764|disease resistance protein RPM1;K13459|4|2e-10|65.9|ath:AT4G26090|disease resistance protein RPS2	-	-	-	gi|462408458|gb|EMJ13792.1|/2.85773e-175/hypothetical protein PRUPE_ppa016037mg [Prunus persica]
BP017940.1	1011	0	1	0.01	0.335214	5.06701	Up	0.48803	0.727411	K02604|1|7e-144|463|vvi:100253929|origin recognition complex subunit 2	GO:0043231//intracellular membrane-bounded organelle;GO:0000808//origin recognition complex;GO:0032993//protein-DNA complex	GO:0043565//sequence-specific DNA binding;GO:0005515//protein binding	GO:0006261//DNA-dependent DNA replication;GO:0006342//chromatin silencing	gi|225458581|ref|XP_002282636.1|/9.56869e-143/PREDICTED: origin recognition complex subunit 2-like [Vitis vinifera]
BP028154.2	2022	0	2	0.01	0.335214	5.06701	Up	0.241076	0.512871	K01537|1|6e-60|230|aly:ARALYDRAFT_898774|Ca2+-transporting ATPase [EC:3.6.3.8]	-	GO:0022857//transmembrane transporter activity;GO:0016787//hydrolase activity	-	gi|147794486|emb|CAN71611.1|/3.68099e-114/hypothetical protein VITISV_000631 [Vitis vinifera]
BP017050.1	1014	0	1	0.01	0.334222	5.06273	Up	0.48803	0.753186	K15304|1|2e-07|54.7|osa:4338497|Ran-binding protein 3;K14572|2|6e-06|50.1|pop:POPTR_782171|midasin	-	-	-	gi|224100357|ref|XP_002311846.1|/6.23088e-12/predicted protein [Populus trichocarpa]
BP028498.1	1017	0	1	0.01	0.333236	5.05847	Up	0.48803	0.712996	K00430|1|3e-65|246|smo:SELMODRAFT_186230|peroxidase [EC:1.11.1.7]	GO:0043231//intracellular membrane-bounded organelle	-	-	gi|462423164|gb|EMJ27427.1|/1.90141e-93/hypothetical protein PRUPE_ppa016743mg [Prunus persica]
BP021164.1	1020	0	1	0.01	0.332256	5.05422	Up	0.48803	0.74528	-	-	-	-	gi|462400963|gb|EMJ06520.1|/4.57856e-71/hypothetical protein PRUPE_ppa006905mg [Prunus persica]
BP034039.1	1023	0	1	0.01	0.331282	5.04999	Up	0.48803	0.769736	K13267|1|8e-69|258|gmx:100814284|cytochrome P450, family 71, subfamily D, polypeptide 9 (flavonoid 6-hydroxylase) [EC:1.14.13.-];K00517|2|4e-48|190|ath:AT5G24960|[EC:1.14.-.-];K11868|5|3e-46|183|ath:AT2G30770|cytochrome P450, family 71, subfamily A, polypeptide 13 (indoleacetaldoxime dehydratase) [EC:4.99.1.6]	-	GO:0004497//monooxygenase activity;GO:0005506//iron ion binding	-	gi|356564460|ref|XP_003550472.1|/7.56446e-82/PREDICTED: cytochrome P450 71D8-like [Glycine max]
BP025099.1	1023	0	1	0.01	0.331282	5.04999	Up	0.48803	0.731861	-	GO:0044464//cell part	-	-	gi|255575124|ref|XP_002528467.1|/1.79214e-99/Auxin-induced protein 5NG4, putative [Ricinus communis]
BP036772.1	1026	0	1	0.01	0.330313	5.04576	Up	0.48803	0.742008	-	-	-	-	gi|296086080|emb|CBI31521.3|/1.28431e-113/unnamed protein product [Vitis vinifera]
BP020301.1	1026	0	1	0.01	0.330313	5.04576	Up	0.48803	0.712709	K09422|1|8e-72|268|ath:AT5G49330|myb proto-oncogene protein, plant	GO:0043231//intracellular membrane-bounded organelle	GO:0003676//nucleic acid binding	GO:0051553	gi|462419026|gb|EMJ23289.1|/1.0271e-78/hypothetical protein PRUPE_ppa007594mg [Prunus persica]
BP032142.1	2055	0	2	0.01	0.329831	5.04365	Up	0.241076	0.524322	K04733|1|2e-52|206|smo:SELMODRAFT_159261|interleukin-1 receptor-associated kinase 4 [EC:2.7.11.1];K13430|3|3e-49|195|zma:100283091|serine/threonine-protein kinase PBS1 [EC:2.7.11.1]	-	GO:0004672//protein kinase activity;GO:0000166//nucleotide binding	-	gi|224096774|ref|XP_002334671.1|/0/predicted protein [Populus trichocarpa]
BP021588.1	1029	0	1	0.01	0.32935	5.04155	Up	0.48803	0.713808	-	-	-	-	gi|11994171|dbj|BAB01200.1|/7.2964e-08/unnamed protein product [Arabidopsis thaliana]
BP014526.1	2067	0	2	0.01	0.327916	5.03525	Up	0.241076	0.530615	K15271|1|6e-92|337|rcu:RCOM_1095670|ATP-dependent DNA helicase HFM1/MER3 [EC:3.6.4.12];K03798|3|2e-84|312|rcu:RCOM_0340700|cell division protease FtsH [EC:3.4.24.-]	-	-	-	gi|460410118|ref|XP_004250478.1|/0/PREDICTED: pentatricopeptide repeat-containing protein At3g53360, mitochondrial-like [Solanum lycopersicum]
BP010355.1	2067	0	2	0.01	0.327916	5.03525	Up	0.241076	0.520071	-	GO:0016020//membrane	-	-	gi|359495669|ref|XP_002272480.2|/2.84474e-61/PREDICTED: uncharacterized protein LOC100242393 [Vitis vinifera]
BP004704.1	2070	0	2	0.01	0.327441	5.03316	Up	0.241076	0.520637	K13415|1|5e-44|177|rcu:RCOM_0478150|protein brassinosteroid insensitive 1 [EC:2.7.10.1 2.7.11.1]	-	GO:0003824//catalytic activity	GO:0008152//metabolic process	gi|462416708|gb|EMJ21445.1|/0/hypothetical protein PRUPE_ppa001671mg [Prunus persica]
BP030475.1	2070	0	2	0.01	0.327441	5.03316	Up	0.241076	0.519866	-	GO:0005881//cytoplasmic microtubule	GO:0015631//tubulin binding	GO:0051707//response to other organism;GO:0031109//microtubule polymerization or depolymerization;GO:0048285;GO:0052093	gi|462416644|gb|EMJ21381.1|/0/hypothetical protein PRUPE_ppa015556mg [Prunus persica]
BP009134.1	1038	0	1	0.01	0.326494	5.02899	Up	0.48803	0.780798	K05278|1|4e-50|196|zma:100272992|flavonol synthase [EC:1.14.11.23]	-	GO:0003824//catalytic activity	GO:0008152//metabolic process	gi|225462484|ref|XP_002270078.1|/6.44642e-137/PREDICTED: protein SRG1 [Vitis vinifera]
BP001742.1	1038	0	1	0.01	0.326494	5.02899	Up	0.48803	0.75324	-	-	-	-	gi|462424248|gb|EMJ28511.1|/1.29661e-28/hypothetical protein PRUPE_ppa016553mg [Prunus persica]
BP028524.1	1041	0	1	0.01	0.325553	5.02482	Up	0.48803	0.748896	K06892|1|3e-75|280|pop:POPTR_550478|;K05278|3|3e-56|217|vvi:100249002|flavonol synthase [EC:1.14.11.23]	-	-	-	gi|470149251|ref|XP_004310153.1|/1.53773e-146/PREDICTED: flavonol synthase/flavanone 3-hydroxylase-like [Fragaria vesca subsp. vesca]
BP037121.1	1044	0	1	0.01	0.324618	5.02067	Up	0.48803	0.780169	K10760|1|1e-24|112|vvi:100247527|adenylate isopentenyltransferase (cytokinin synthase);K05356|2|1e-20|98.6|sbi:SORBI_0011s005450|all-trans-nonaprenyl-diphosphate synthase [EC:2.5.1.84 2.5.1.85];K04728|3|4e-15|80.5|gmx:100788458|ataxia telangiectasia mutated family protein [EC:2.7.11.1];K05391|4|2e-07|55.1|vvi:100246030|cyclic nucleotide gated channel, other eukaryote	-	-	-	gi|147782377|emb|CAN75033.1|/1.85909e-168/hypothetical protein VITISV_022185 [Vitis vinifera]
BP014725.1	1044	0	1	0.01	0.324618	5.02067	Up	0.48803	0.742681	-	-	-	-	gi|462410443|gb|EMJ15777.1|/1.44458e-17/hypothetical protein PRUPE_ppa020069mg, partial [Prunus persica]
BP025544.1	1044	0	1	0.01	0.324618	5.02067	Up	0.48803	0.740873	K14709|1|1e-116|417|vvi:100255284|solute carrier family 39 (zinc transporter), member 1/2/3	GO:0016020//membrane	GO:0046873//metal ion transmembrane transporter activity;GO:0016491//oxidoreductase activity	GO:0006829//zinc ion transport	gi|225464748|ref|XP_002264621.1|/1.82591e-115/PREDICTED: zinc transporter 5 isoform 1 [Vitis vinifera]
BP020305.1	1050	0	1	0.01	0.322763	5.0124	Up	0.48803	0.716401	-	-	-	-	gi|359492355|ref|XP_002284688.2|/8.89741e-94/PREDICTED: wall-associated receptor kinase 2-like [Vitis vinifera]
BP018871.1	1053	0	1	0.01	0.321843	5.00829	Up	0.48803	0.765861	K07761|1|3e-59|227|ath:AT1G59970|gelatinase A [EC:3.4.24.24]	GO:0044421//extracellular region part	GO:0046914//transition metal ion binding;GO:0004175//endopeptidase activity	GO:0019538//protein metabolic process	gi|147773502|emb|CAN66781.1|/5.57195e-112/hypothetical protein VITISV_013507 [Vitis vinifera]
BP002711.1	1053	0	1	0.01	0.321843	5.00829	Up	0.48803	0.751009	K11165|1|9e-15|79.3|gmx:100795991|dehydrogenase/reductase SDR family member 7 [EC:1.1.-.-];K13237|2|9e-15|79.3|ppp:PHYPADRAFT_149299|peroxisomal 2,4-dienoyl-CoA reductase [EC:1.3.1.34]	-	GO:0003845//11-beta-hydroxysteroid dehydrogenase [NAD(P)] activity	GO:0009725//response to hormone stimulus;GO:0006629//lipid metabolic process	gi|470122995|ref|XP_004297522.1|/3.1493e-123/PREDICTED: hydroxysteroid 11-beta-dehydrogenase 1-like protein-like [Fragaria vesca subsp. vesca]
BP000964.1	1053	0	1	0.01	0.321843	5.00829	Up	0.48803	0.717656	-	-	-	-	gi|388491326|gb|AFK33729.1|/1.07241e-155/unknown [Lotus japonicus]
BP017422.1	1053	0	1	0.01	0.321843	5.00829	Up	0.48803	0.713378	K10872|1|3e-177|619|rcu:RCOM_0910960|meiotic recombination protein DMC1	GO:0043231//intracellular membrane-bounded organelle	GO:0042623//ATPase activity, coupled;GO:0003677//DNA binding;GO:0032559	GO:0006310//DNA recombination;GO:0022403	gi|255552035|ref|XP_002517062.1|/4.18787e-176/meiotic recombination protein dmc1, putative [Ricinus communis]
BP027860.1	1056	0	1	0.01	0.320929	5.00418	Up	0.48803	0.776754	-	-	-	-	gi|462409072|gb|EMJ14406.1|/2.85601e-15/hypothetical protein PRUPE_ppb013084mg [Prunus persica]
BP029454.1	1056	0	1	0.01	0.320929	5.00418	Up	0.48803	0.758659	K01528|1|3e-27|120|cme:CME019C|dynamin GTPase [EC:3.6.5.5]	-	GO:0032561//guanyl ribonucleotide binding;GO:0017111//nucleoside-triphosphatase activity	GO:0009207	gi|125606723|gb|EAZ45759.1|/2.99529e-81/hypothetical protein OsJ_30443 [Oryza sativa Japonica Group]
BP014787.1	1059	0	1	0.01	0.32002	5.00009	Up	0.48803	0.761698	-	-	-	-	gi|462397584|gb|EMJ03252.1|/1.03642e-73/hypothetical protein PRUPE_ppa005771mg [Prunus persica]
BP021902.2	1059	0	1	0.01	0.32002	5.00009	Up	0.48803	0.741905	-	-	-	GO:0006351//transcription, DNA-dependent	gi|462408946|gb|EMJ14280.1|/1.71232e-68/hypothetical protein PRUPE_ppa021227mg [Prunus persica]
BP026219.1	1059	0	1	0.01	0.32002	5.00009	Up	0.48803	0.7401	-	-	-	-	-
BP017777.1	1062	0	1	0.01	0.319116	4.99601	Up	0.48803	0.780054	K03013|1|1e-13|75.9|vvi:100258335|DNA-directed RNA polymerases I, II, and III subunit RPABC1	-	-	-	gi|359487176|ref|XP_003633526.1|/2.59998e-24/PREDICTED: putative disease resistance RPP13-like protein 1-like [Vitis vinifera]
BP030037.1	1062	0	1	0.01	0.319116	4.99601	Up	0.48803	0.716353	K04728|1|9e-08|56.2|gmx:100788458|ataxia telangiectasia mutated family protein [EC:2.7.11.1]	-	-	-	gi|462410917|gb|EMJ16037.1|/8.9153e-33/hypothetical protein PRUPE_ppa018217mg, partial [Prunus persica]
BP007291.1	1065	0	1	0.01	0.318217	4.99194	Up	0.48803	0.724738	K13648|1|2e-20|98.6|pop:POPTR_581394|alpha-1,4-galacturonosyltransferase [EC:2.4.1.43]	-	GO:0016740//transferase activity	-	gi|359492108|ref|XP_002281848.2|/1.29231e-148/PREDICTED: probable galacturonosyltransferase-like 1-like [Vitis vinifera]
BP004135.2	2133	0	2	0.01	0.317769	4.98991	Up	0.241076	0.525526	K06670|1|0.0|712|vvi:100256351|cohesin complex subunit SCC1	GO:0031981//nuclear lumen	-	GO:0048229//gametophyte development	gi|359487344|ref|XP_002263663.2|/0/PREDICTED: sister chromatid cohesion 1 protein 3-like [Vitis vinifera]
BP012673.1	1068	0	1	0.01	0.317323	4.98788	Up	0.48803	0.748528	-	-	-	-	gi|77554767|gb|ABA97563.1|/3.92833e-12/retrotransposon protein, putative, unclassified [Oryza sativa Japonica Group]
BP035220.1	1068	0	1	0.01	0.317323	4.98788	Up	0.48803	0.734384	K03013|1|2e-63|240|vvi:100258335|DNA-directed RNA polymerases I, II, and III subunit RPABC1;K13457|2|1e-25|115|pop:POPTR_755797|disease resistance protein RPM1	-	GO:0016787//hydrolase activity;GO:0000166//nucleotide binding	-	gi|359486065|ref|XP_003633380.1|/1.20398e-97/PREDICTED: putative disease resistance RPP13-like protein 1-like [Vitis vinifera]
BP002750.1	1071	0	1	0.01	0.316434	4.98383	Up	0.48803	0.778685	-	-	-	-	gi|147838624|emb|CAN65052.1|/1.49926e-11/hypothetical protein VITISV_033132 [Vitis vinifera]
BP020796.1	1071	0	1	0.01	0.316434	4.98383	Up	0.48803	0.773819	K13430|1|2e-45|181|zma:100283091|serine/threonine-protein kinase PBS1 [EC:2.7.11.1]	-	GO:0004674//protein serine/threonine kinase activity;GO:0000166//nucleotide binding	-	gi|224113935|ref|XP_002316618.1|/7.69576e-125/predicted protein [Populus trichocarpa]
BP011315.1	2142	0	2	0.01	0.316434	4.98383	Up	0.241076	0.524061	-	-	-	-	gi|470111670|ref|XP_004292068.1|/1.81491e-151/PREDICTED: uncharacterized protein LOC101313093 [Fragaria vesca subsp. vesca]
BP023130.1	1071	0	1	0.01	0.316434	4.98383	Up	0.48803	0.740409	K15078|1|2e-69|260|vvi:100250139|structure-specific endonuclease subunit SLX1 [EC:3.6.1.-];K03798|4|1e-68|258|rcu:RCOM_0340700|cell division protease FtsH [EC:3.4.24.-]	-	-	-	gi|359491319|ref|XP_002281821.2|/7.66014e-141/PREDICTED: putative pentatricopeptide repeat-containing protein At1g74400-like [Vitis vinifera]
BP015509.1	1071	0	1	0.01	0.316434	4.98383	Up	0.48803	0.709481	-	-	-	-	gi|255565126|ref|XP_002523555.1|/3.81936e-124/Patatin precursor, putative [Ricinus communis]
BP023127.1	4293	0	4	0.01	0.315771	4.98081	Up	0.0588264	0.199356	K14321|1|8e-44|178|vvi:100243153|nucleoporin-like protein 2;K14327|2|3e-21|103|vvi:100258101|regulator of nonsense transcripts 2;K01754|3|6e-18|92.4|vvi:100248644|threonine dehydratase [EC:4.3.1.19];K12619|4|3e-16|86.7|vvi:100260845|5'-3' exoribonuclease 2 [EC:3.1.13.-];K08775|5|2e-15|84.0|vvi:100241398|breast cancer 2 susceptibility protein	-	-	-	gi|462424248|gb|EMJ28511.1|/1.13364e-65/hypothetical protein PRUPE_ppa016553mg [Prunus persica]
BP022533.1	1074	0	1	0.01	0.31555	4.9798	Up	0.48803	0.727759	K10863|1|6e-07|53.5|aly:ARALYDRAFT_486946|aprataxin [EC:3.-.-.-]	-	-	-	gi|224103739|ref|XP_002313175.1|/2.70619e-61/predicted protein [Populus trichocarpa]
BP012965.1	1077	0	1	0.01	0.314671	4.97577	Up	0.48803	0.775341	-	-	-	-	gi|462399892|gb|EMJ05560.1|/6.04073e-69/hypothetical protein PRUPE_ppa007215mg [Prunus persica]
BP017613.1	1077	0	1	0.01	0.314671	4.97577	Up	0.48803	0.774213	-	-	-	-	gi|462409378|gb|EMJ14712.1|/3.85453e-07/hypothetical protein PRUPE_ppa020850mg, partial [Prunus persica]
BP017146.1	1077	0	1	0.01	0.314671	4.97577	Up	0.48803	0.736925	K14684|1|5e-32|136|ota:Ot10g01640|solute carrier family 25 (mitochondrial phosphate transporter), member 23/24/25/41	GO:0019866//organelle inner membrane;GO:0031224//intrinsic to membrane	-	GO:0006810//transport	gi|225443377|ref|XP_002266396.1|/2.02387e-157/PREDICTED: protein brittle-1, chloroplastic/amyloplastic isoform 1 [Vitis vinifera]
BP018059.1	1077	0	1	0.01	0.314671	4.97577	Up	0.48803	0.71376	K04124|1|7e-164|574|pop:POPTR_756811|gibberellin 3-beta-dioxygenase [EC:1.14.11.15]	-	GO:0016701//oxidoreductase activity, acting on single donors with incorporation of molecular oxygen	GO:0008152//metabolic process	gi|365176184|gb|AEW67998.1|/1.35126e-169/gibberellin 3 oxidase 1 [Castanea mollissima]
BP004910.1	1080	0	1	0.01	0.313797	4.97176	Up	0.48803	0.770795	K04124|1|2e-119|426|rcu:RCOM_0925060|gibberellin 3-beta-dioxygenase [EC:1.14.11.15]	-	GO:0016491//oxidoreductase activity	-	gi|462398895|gb|EMJ04563.1|/1.85551e-126/hypothetical protein PRUPE_ppa020624mg [Prunus persica]
BP016362.1	1080	0	1	0.01	0.313797	4.97176	Up	0.48803	0.758173	-	-	-	-	gi|470139436|ref|XP_004305455.1|/1.41163e-33/PREDICTED: F-box protein At3g07870-like [Fragaria vesca subsp. vesca]
BP023544.1	1083	0	1	0.01	0.312928	4.96776	Up	0.48803	0.723556	K12616|1|4e-35|147|rcu:RCOM_0820360|enhancer of mRNA-decapping protein 4	-	-	-	gi|255568504|ref|XP_002525226.1|/4.87243e-34/nucleotide binding protein, putative [Ricinus communis]
BP005782.1	1086	0	1	0.01	0.312064	4.96377	Up	0.48803	0.778117	K10638|1|1e-08|59.3|vvi:100267660|E3 ubiquitin-protein ligase UHRF1 [EC:6.3.2.19]	-	-	-	gi|225452208|ref|XP_002270991.1|/1.1459e-91/PREDICTED: UPF0392 protein RCOM_0530710-like [Vitis vinifera]
BP031812.1	1086	0	1	0.01	0.312064	4.96377	Up	0.48803	0.753933	-	GO:0044464//cell part	-	-	gi|462403870|gb|EMJ09427.1|/5.10805e-116/hypothetical protein PRUPE_ppa018179mg, partial [Prunus persica]
BP000492.1	1086	0	1	0.01	0.312064	4.96377	Up	0.48803	0.752176	-	-	-	-	gi|147815816|emb|CAN72590.1|/7.58417e-19/hypothetical protein VITISV_043567 [Vitis vinifera]
BP016186.1	1086	0	1	0.01	0.312064	4.96377	Up	0.48803	0.748686	K08241|1|7e-53|206|rcu:RCOM_1595240|jasmonate O-methyltransferase [EC:2.1.1.141]	-	-	-	gi|357444589|ref|XP_003592572.1|/1.65084e-98/hypothetical protein MTR_1g108660 [Medicago truncatula]
BP030199.1	2175	0	2	0.01	0.311633	4.96178	Up	0.241076	0.520431	-	-	-	-	gi|296082273|emb|CBI21278.3|/4.12918e-143/unnamed protein product [Vitis vinifera]
BP025567.1	1089	0	1	0.01	0.311204	4.95979	Up	0.48803	0.754146	K13379|1|0.0|683|vvi:100256140|reversibly glycosylated polypeptide / UDP-arabinopyranose mutase [EC:2.4.1.- 5.4.99.30]	GO:0044459//plasma membrane part;GO:0030312//external encapsulating structure	GO:0035251//UDP-glucosyltransferase activity	GO:0045229//external encapsulating structure organization;GO:0009250//glucan biosynthetic process	gi|110559491|gb|ABG76000.1|/0/GRP-like protein 2 [Gossypium hirsutum]
BP026713.1	1089	0	1	0.01	0.311204	4.95979	Up	0.48803	0.737129	K04733|1|2e-44|178|smo:SELMODRAFT_230241|interleukin-1 receptor-associated kinase 4 [EC:2.7.11.1];K13430|2|2e-44|178|sbi:SORBI_04g020990|serine/threonine-protein kinase PBS1 [EC:2.7.11.1];K00924|3|2e-44|177|aly:ARALYDRAFT_313416|[EC:2.7.1.-]	GO:0031090//organelle membrane;GO:0043231//intracellular membrane-bounded organelle	GO:0004672//protein kinase activity;GO:0019899//enzyme binding;GO:0032559	GO:0006464//cellular protein modification process;GO:0010087//phloem or xylem histogenesis	gi|359474751|ref|XP_002269362.2|/9.91876e-144/PREDICTED: receptor-like serine/threonine-protein kinase NCRK-like [Vitis vinifera]
BP030593.1	1092	0	1	0.01	0.310349	4.95582	Up	0.48803	0.754574	-	-	-	-	gi|147854091|emb|CAN83390.1|/7.1256e-33/hypothetical protein VITISV_041404 [Vitis vinifera]
BP030592.1	1092	0	1	0.01	0.310349	4.95582	Up	0.48803	0.752495	-	-	-	-	gi|147854091|emb|CAN83390.1|/3.09804e-28/hypothetical protein VITISV_041404 [Vitis vinifera]
BP012233.1	1095	0	1	0.01	0.309499	4.95186	Up	0.48803	0.747949	-	-	-	-	-
BP013431.1	1095	0	1	0.01	0.309499	4.95186	Up	0.48803	0.744498	-	-	-	-	gi|357168260|ref|XP_003581562.1|/4.50278e-19/PREDICTED: uncharacterized protein LOC100844242 [Brachypodium distachyon]
BP032604.1	1095	0	1	0.01	0.309499	4.95186	Up	0.48803	0.739432	-	-	-	-	gi|297739785|emb|CBI29967.3|/1.06373e-161/unnamed protein product [Vitis vinifera]
BP031635.1	1095	0	1	0.01	0.309499	4.95186	Up	0.48803	0.733878	-	-	-	-	gi|462414602|gb|EMJ19339.1|/8.98901e-52/hypothetical protein PRUPE_ppa007251mg [Prunus persica]
BP017691.1	1095	0	1	0.01	0.309499	4.95186	Up	0.48803	0.709055	-	-	-	-	gi|224137066|ref|XP_002327013.1|/3.19711e-49/predicted protein [Populus trichocarpa]
BP026252.1	1098	0	1	0.01	0.308653	4.94791	Up	0.48803	0.758389	-	-	-	-	gi|462413751|gb|EMJ18800.1|/6.11115e-16/hypothetical protein PRUPE_ppa018407mg [Prunus persica]
BP034189.1	1098	0	1	0.01	0.308653	4.94791	Up	0.48803	0.75785	K14491|1|8e-09|59.7|ath:AT3G62670|two-component response regulator ARR-B family	-	-	-	gi|225434514|ref|XP_002278456.1|/3.10241e-52/PREDICTED: uncharacterized protein LOC100246669 [Vitis vinifera]
BP030995.1	1101	0	1	0.01	0.307812	4.94398	Up	0.48803	0.77007	-	-	-	-	gi|147789424|emb|CAN66607.1|/1.97408e-14/hypothetical protein VITISV_017554 [Vitis vinifera]
BP036189.1	1101	0	1	0.01	0.307812	4.94398	Up	0.48803	0.731107	-	-	-	-	-
BP008948.1	2202	0	2	0.01	0.307812	4.94398	Up	0.241076	0.516547	K05391|1|0.0|1041|pop:POPTR_853754|cyclic nucleotide gated channel, other eukaryote	GO:0031224//intrinsic to membrane	GO:0005515//protein binding;GO:0004690//cyclic nucleotide-dependent protein kinase activity;GO:0032559;GO:0005216//ion channel activity	GO:0006464//cellular protein modification process;GO:0006811//ion transport	gi|449459438|ref|XP_004147453.1|/0/PREDICTED: putative cyclic nucleotide-gated ion channel 8-like [Cucumis sativus]
BP023580.1	1104	0	1	0.01	0.306976	4.94005	Up	0.48803	0.74175	K02178|1|5e-141|498|pop:POPTR_831727|checkpoint serine/threonine-protein kinase [EC:2.7.11.1]	GO:0000775//chromosome, centromeric region	-	GO:0045841//negative regulation of mitotic metaphase/anaphase transition	gi|462404939|gb|EMJ10403.1|/2.8476e-146/hypothetical protein PRUPE_ppa006550mg [Prunus persica]
BP032648.1	1107	0	1	0.01	0.306144	4.93614	Up	0.48803	0.736059	-	GO:0043231//intracellular membrane-bounded organelle	-	-	gi|224121452|ref|XP_002330831.1|/6.34397e-45/predicted protein [Populus trichocarpa]
BP020228.1	1110	0	1	0.01	0.305316	4.93223	Up	0.48803	0.782117	-	-	-	-	gi|255539817|ref|XP_002510973.1|/1.23172e-72/conserved hypothetical protein [Ricinus communis]
BP033991.2	1110	0	1	0.01	0.305316	4.93223	Up	0.48803	0.715294	-	GO:0009528//plastid inner membrane	-	GO:0009658//chloroplast organization	gi|225457624|ref|XP_002274365.1|/5.11526e-111/PREDICTED: uncharacterized protein LOC100261560 [Vitis vinifera]
BP034102.1	1116	0	1	0.01	0.303675	4.92446	Up	0.48803	0.755484	-	-	-	-	gi|462409030|gb|EMJ14364.1|/5.28757e-140/hypothetical protein PRUPE_ppa026825mg [Prunus persica]
BP030088.1	1116	0	1	0.01	0.303675	4.92446	Up	0.48803	0.744811	K14510|1|2e-42|171|rcu:RCOM_0382890|serine/threonine-protein kinase CTR1 [EC:2.7.11.1]	-	GO:0004713//protein tyrosine kinase activity;GO:0032559	GO:0006464//cellular protein modification process	gi|462412199|gb|EMJ17248.1|/0/hypothetical protein PRUPE_ppa017603mg [Prunus persica]
BP033865.2	1116	0	1	0.01	0.303675	4.92446	Up	0.48803	0.713521	K03798|1|9e-48|189|rcu:RCOM_0340700|cell division protease FtsH [EC:3.4.24.-];K15271|2|1e-36|152|rcu:RCOM_1095670|ATP-dependent DNA helicase HFM1/MER3 [EC:3.6.4.12];K15078|5|1e-34|145|vvi:100250139|structure-specific endonuclease subunit SLX1 [EC:3.6.1.-]	-	-	-	gi|147816454|emb|CAN77435.1|/1.22465e-120/hypothetical protein VITISV_017817 [Vitis vinifera]
BP024132.1	1119	0	1	0.01	0.302861	4.92058	Up	0.48803	0.754734	K00514|1|1e-86|318|rcu:RCOM_1428040|zeta-carotene desaturase [EC:1.3.5.6];K01206|2|6e-42|169|aly:ARALYDRAFT_475890|alpha-L-fucosidase [EC:3.2.1.51]	-	GO:0016787//hydrolase activity	-	gi|449493036|ref|XP_004159174.1|/1.4458e-137/PREDICTED: acetylajmalan esterase-like [Cucumis sativus]
BP032967.1	2241	0	2	0.01	0.302455	4.91865	Up	0.241076	0.519763	-	-	-	-	gi|147775533|emb|CAN69416.1|/1.3735e-16/hypothetical protein VITISV_026853 [Vitis vinifera]
BP027115.1	1122	0	1	0.01	0.302051	4.91672	Up	0.48803	0.780626	K11159|1|2e-16|84.7|ppp:PHYPADRAFT_159406|carotenoid cleavage dioxygenase;K09840|5|3e-15|81.3|ath:AT3G14440|9-cis-epoxycarotenoid dioxygenase [EC:1.13.11.51]	-	GO:0016701//oxidoreductase activity, acting on single donors with incorporation of molecular oxygen	-	gi|224089024|ref|XP_002308606.1|/2.18435e-109/predicted protein [Populus trichocarpa]
BP010821.1	1122	0	1	0.01	0.302051	4.91672	Up	0.48803	0.736263	K06694|1|5e-14|77.0|zma:100284046|26S proteasome non-ATPase regulatory subunit 10	GO:0031224//intrinsic to membrane	GO:0005249//voltage-gated potassium channel activity;GO:0016787//hydrolase activity	GO:0009725//response to hormone stimulus;GO:0030001//metal ion transport	gi|224065090|ref|XP_002301665.1|/1.60871e-128/predicted protein [Populus trichocarpa]
BP002188.2	2244	0	2	0.01	0.302051	4.91672	Up	0.241076	0.517462	-	GO:0043231//intracellular membrane-bounded organelle	GO:0005488//binding	-	gi|462409477|gb|EMJ14811.1|/2.35082e-125/hypothetical protein PRUPE_ppa002262mg [Prunus persica]
BP015556.1	1125	0	1	0.01	0.301245	4.91287	Up	0.48803	0.780855	K13717|1|6e-85|312|sbi:SORBI_06g032350|OTU domain-containing protein 3;K12655|3|3e-12|71.2|bdi:100823428|OTU domain-containing protein 5 [EC:3.1.2.15]	-	GO:0070011//peptidase activity, acting on L-amino acid peptides	-	gi|317106691|dbj|BAJ53192.1|/9.77639e-134/JHL03K20.1 [Jatropha curcas]
BP030944.1	2250	0	2	0.01	0.301245	4.91287	Up	0.241076	0.523122	K04733|1|7e-62|237|smo:SELMODRAFT_159261|interleukin-1 receptor-associated kinase 4 [EC:2.7.11.1];K00924|5|7e-54|210|osa:4333525|[EC:2.7.1.-]	-	GO:0005488//binding;GO:0004672//protein kinase activity	-	gi|359492355|ref|XP_002284688.2|/0/PREDICTED: wall-associated receptor kinase 2-like [Vitis vinifera]
BP006112.1	1128	0	1	0.01	0.300444	4.90903	Up	0.48803	0.734688	-	-	-	-	gi|429326570|gb|AFZ78625.1|/3.46692e-155/knotted-like protein [Populus tomentosa]
BP018473.1	2262	0	2	0.01	0.299647	4.90519	Up	0.241076	0.526684	K07178|1|9e-75|280|vvi:100244003|RIO kinase 1 [EC:2.7.11.1]	GO:0044464//cell part	GO:0004672//protein kinase activity;GO:0032559	GO:0006464//cellular protein modification process;GO:0006796//phosphate-containing compound metabolic process	gi|297734420|emb|CBI15667.3|/1.23621e-73/unnamed protein product [Vitis vinifera]
BP015136.1	1131	0	1	0.01	0.299647	4.90519	Up	0.48803	0.732918	-	-	-	-	gi|462403333|gb|EMJ08890.1|/2.05599e-14/hypothetical protein PRUPE_ppa023772mg, partial [Prunus persica]
BP018715.1	1131	0	1	0.01	0.299647	4.90519	Up	0.48803	0.732717	K10536|1|0.0|649|rcu:RCOM_1619080|agmatine deiminase [EC:3.5.3.12]	-	GO:0016813//hydrolase activity, acting on carbon-nitrogen (but not peptide) bonds, in linear amidines	GO:0006596//polyamine biosynthetic process;GO:0003006//developmental process involved in reproduction	gi|462404976|gb|EMJ10440.1|/0/hypothetical protein PRUPE_ppa007104mg [Prunus persica]
BP029990.1	1137	0	1	0.01	0.298066	4.89756	Up	0.48803	0.771297	K13415|1|1e-33|142|ath:AT4G39400|protein brassinosteroid insensitive 1 [EC:2.7.10.1 2.7.11.1]	-	-	-	gi|359482434|ref|XP_002270860.2|/1.11108e-92/PREDICTED: tyrosine-sulfated glycopeptide receptor 1-like [Vitis vinifera]
BP000076.1	1137	0	1	0.01	0.298066	4.89756	Up	0.48803	0.736008	-	-	-	-	gi|302831477|ref|XP_002947304.1|/3.20464e-07/hypothetical protein VOLCADRAFT_56573 [Volvox carteri f. nagariensis]
BP002816.1	1137	0	1	0.01	0.298066	4.89756	Up	0.48803	0.732767	-	-	-	-	gi|359486042|ref|XP_002269173.2|/8.09286e-35/PREDICTED: uncharacterized protein LOC100258265 [Vitis vinifera]
BP030287.1	1137	0	1	0.01	0.298066	4.89756	Up	0.48803	0.71467	K00083|1|2e-133|473|pop:POPTR_667694|cinnamyl-alcohol dehydrogenase [EC:1.1.1.195]	-	GO:0046872//metal ion binding;GO:0003824//catalytic activity	GO:0008152//metabolic process	gi|462401051|gb|EMJ06608.1|/2.00152e-134/hypothetical protein PRUPE_ppa007605mg [Prunus persica]
BP034986.1	1140	0	1	0.01	0.297282	4.89376	Up	0.48803	0.735246	K08472|1|7e-75|279|aly:ARALYDRAFT_888395|mlo protein	GO:0016020//membrane	-	-	gi|255579665|ref|XP_002530672.1|/6.13501e-83/calmodulin binding protein, putative [Ricinus communis]
BP036891.1	1140	0	1	0.01	0.297282	4.89376	Up	0.48803	0.725133	K01110|1|3e-172|570|rcu:RCOM_0812140|phosphatidylinositol-3,4,5-trisphosphate 3-phosphatase [EC:3.1.3.67]	GO:0009526//plastid envelope;GO:0042579//microbody	GO:0004553//hydrolase activity, hydrolyzing O-glycosyl compounds;GO:0034594//phosphatidylinositol trisphosphate phosphatase activity;GO:0004721//phosphoprotein phosphatase activity	GO:0052482;GO:0006796//phosphate-containing compound metabolic process;GO:0019762//glucosinolate catabolic process;GO:0050832//defense response to fungus;GO:0006464//cellular protein modification process	gi|255555335|ref|XP_002518704.1|/4.03854e-171/phosphoprotein phosphatase, putative [Ricinus communis]
BP000926.1	1140	0	1	0.01	0.297282	4.89376	Up	0.48803	0.723262	K15400|1|1e-35|148|ath:AT5G41040|omega-hydroxypalmitate O-feruloyl transferase [EC:2.3.1.188]	-	-	-	gi|356495272|ref|XP_003516503.1|/2.39579e-103/PREDICTED: benzyl alcohol O-benzoyltransferase-like [Glycine max]
BP014984.1	1140	0	1	0.01	0.297282	4.89376	Up	0.48803	0.710096	-	-	-	-	gi|462404719|gb|EMJ10183.1|/1.12066e-76/hypothetical protein PRUPE_ppb022951mg [Prunus persica]
BP030161.1	1143	0	1	0.01	0.296501	4.88997	Up	0.48803	0.765916	-	-	-	-	gi|224122048|ref|XP_002318738.1|/4.49662e-17/predicted protein [Populus trichocarpa]
BP002165.2	3429	0	3	0.01	0.296501	4.88997	Up	0.119087	0.330652	K11136|1|0.0|1337|vvi:100265202|regulator of telomere elongation helicase 1 [EC:3.6.4.12]	GO:0043231//intracellular membrane-bounded organelle	GO:0003676//nucleic acid binding;GO:0042623//ATPase activity, coupled;GO:0000166//nucleotide binding;GO:0004386//helicase activity	GO:0034641//cellular nitrogen compound metabolic process	gi|359482607|ref|XP_002279773.2|/0/PREDICTED: regulator of telomere elongation helicase 1-like [Vitis vinifera]
BP018662.1	1143	0	1	0.01	0.296501	4.88997	Up	0.48803	0.713904	-	GO:0044464//cell part	-	-	gi|224075391|ref|XP_002304614.1|/4.09319e-111/predicted protein [Populus trichocarpa]
BP001771.1	2286	0	2	0.01	0.296501	4.88997	Up	0.241076	0.511923	-	-	-	-	gi|147782372|emb|CAN61798.1|/9.14144e-08/hypothetical protein VITISV_044291 [Vitis vinifera]
BP031541.1	3441	0	3	0.01	0.295467	4.88493	Up	0.119087	0.332557	K05658|1|0.0|921|vvi:100259227|ATP-binding cassette, subfamily B (MDR/TAP), member 1	-	GO:0042626//ATPase activity, coupled to transmembrane movement of substances	-	gi|302142696|emb|CBI19899.3|/0/unnamed protein product [Vitis vinifera]
BP014133.1	1152	0	1	0.01	0.294185	4.87865	Up	0.48803	0.753613	K01183|1|4e-07|54.3|vvi:100248333|chitinase [EC:3.2.1.14]	-	GO:0003824//catalytic activity	GO:0044238//primary metabolic process	gi|462399685|gb|EMJ05353.1|/4.3715e-12/hypothetical protein PRUPE_ppa019682mg [Prunus persica]
BP034476.2	1152	0	1	0.01	0.294185	4.87865	Up	0.48803	0.738612	-	GO:0043231//intracellular membrane-bounded organelle	GO:0003676//nucleic acid binding	-	gi|255583154|ref|XP_002532343.1|/2.16837e-128/LIGULELESS1 protein, putative [Ricinus communis]
BP031830.1	2304	0	2	0.01	0.294185	4.87865	Up	0.241076	0.514124	K02731|1|2e-25|116|vvi:100257349|20S proteasome subunit alpha 4 [EC:3.4.25.1]	GO:0043231//intracellular membrane-bounded organelle;GO:0044444//cytoplasmic part;GO:0000502//proteasome complex	GO:0016787//hydrolase activity	-	gi|449456827|ref|XP_004146150.1|/1.41719e-24/PREDICTED: proteasome subunit alpha type-7-like [Cucumis sativus]
BP005573.1	1155	0	1	0.01	0.293421	4.8749	Up	0.48803	0.749634	K07542|1|5e-168|588|vvi:100241567|phosphatidylinositol glycan, class V [EC:2.4.1.-]	GO:0031090//organelle membrane;GO:0031224//intrinsic to membrane	GO:0016757//transferase activity, transferring glycosyl groups	GO:0006497//protein lipidation	gi|225435692|ref|XP_002283435.1|/6.92182e-167/PREDICTED: GPI mannosyltransferase 2 [Vitis vinifera]
BP010070.1	1158	0	1	0.01	0.292661	4.87116	Up	0.48803	0.726122	-	-	-	-	-
BP027355.1	1158	0	1	0.01	0.292661	4.87116	Up	0.48803	0.712757	-	-	-	-	gi|462421771|gb|EMJ26034.1|/2.34559e-114/hypothetical protein PRUPE_ppa023190mg [Prunus persica]
BP018252.1	1161	0	1	0.01	0.291904	4.86742	Up	0.48803	0.77897	-	-	-	-	gi|462423402|gb|EMJ27665.1|/1.79136e-21/hypothetical protein PRUPE_ppb017830mg [Prunus persica]
BP032097.1	1161	0	1	0.01	0.291904	4.86742	Up	0.48803	0.750374	K10257|1|8e-180|627|pop:POPTR_1067894|omega-3 fatty acid desaturase (delta-15 desaturase) [EC:1.14.19.-]	-	GO:0016705//oxidoreductase activity, acting on paired donors, with incorporation or reduction of molecular oxygen	GO:0044238//primary metabolic process	gi|23345025|gb|AAN17504.1|/0/microsomal omega-3 fatty acid desaturase [Betula pendula]
BP032546.1	1161	0	1	0.01	0.291904	4.86742	Up	0.48803	0.709622	-	-	-	GO:0006950//response to stress;GO:0009699//phenylpropanoid biosynthetic process	gi|359806979|ref|NP_001241330.1|/9.67124e-76/uncharacterized protein LOC100808391 [Glycine max]
BP022595.1	1164	0	1	0.01	0.291152	4.8637	Up	0.48803	0.772865	-	-	-	-	gi|462424248|gb|EMJ28511.1|/1.73771e-24/hypothetical protein PRUPE_ppa016553mg [Prunus persica]
BP026282.1	1164	0	1	0.01	0.291152	4.8637	Up	0.48803	0.762353	K12153|1|1e-71|268|vvi:100246526|cytochrome P450, family 79, subfamily A, polypeptide 2 (phenylalanine N-monooxygenase) [EC:1.14.13.124];K11813|3|9e-67|252|ath:AT2G22330|cytochrome P450, family 79, subfamily B, polypeptide 3 (tryptophan N-monooxygenase) [EC:1.14.13.125]	-	-	-	gi|297736503|emb|CBI25374.3|/2.21749e-104/unnamed protein product [Vitis vinifera]
BP019700.1	1164	0	1	0.01	0.291152	4.8637	Up	0.48803	0.741698	-	-	-	-	-
BP034092.1	1164	0	1	0.01	0.291152	4.8637	Up	0.48803	0.728556	-	-	-	-	gi|224094791|ref|XP_002310236.1|/2.36919e-106/predicted protein [Populus trichocarpa]
BP002177.1	1164	0	1	0.01	0.291152	4.8637	Up	0.48803	0.720765	-	-	-	-	gi|307135903|gb|ADN33767.1|/1.97442e-44/gag protease polyprotein [Cucumis melo subsp. melo]
BP036684.1	1167	0	1	0.01	0.290404	4.85999	Up	0.48803	0.777946	K13430|1|3e-61|234|zma:100283091|serine/threonine-protein kinase PBS1 [EC:2.7.11.1];K04733|3|1e-60|231|smo:SELMODRAFT_159261|interleukin-1 receptor-associated kinase 4 [EC:2.7.11.1]	-	GO:0030246//carbohydrate binding;GO:0004672//protein kinase activity;GO:0032559	GO:0006464//cellular protein modification process	gi|359480377|ref|XP_003632441.1|/5.41959e-143/PREDICTED: G-type lectin S-receptor-like serine/threonine-protein kinase CES101-like [Vitis vinifera]
BP001815.1	1167	0	1	0.01	0.290404	4.85999	Up	0.48803	0.750268	K12135|1|4e-12|70.9|ath:AT5G15840|zinc finger protein CONSTANS	-	-	-	gi|462412881|gb|EMJ17930.1|/6.8558e-138/hypothetical protein PRUPE_ppa025622mg [Prunus persica]
BP003682.1	1167	0	1	0.01	0.290404	4.85999	Up	0.48803	0.739586	K11159|1|6e-92|335|vvi:100232972|carotenoid cleavage dioxygenase	GO:0031090//organelle membrane;GO:0043231//intracellular membrane-bounded organelle	GO:0010436//carotenoid dioxygenase activity	GO:0016118//carotenoid catabolic process	gi|462417121|gb|EMJ21858.1|/3.33403e-92/hypothetical protein PRUPE_ppa003814mg [Prunus persica]
BP016074.1	2340	0	2	0.01	0.289659	4.85628	Up	0.241076	0.525002	K04733|1|8e-61|233|smo:SELMODRAFT_159261|interleukin-1 receptor-associated kinase 4 [EC:2.7.11.1]	-	GO:0016301//kinase activity	-	gi|225456209|ref|XP_002282887.1|/0/PREDICTED: wall-associated receptor kinase 2-like isoform 3 [Vitis vinifera]
BP015906.2	1170	0	1	0.01	0.289659	4.85628	Up	0.48803	0.745228	K13717|1|2e-09|62.0|sbi:SORBI_06g032350|OTU domain-containing protein 3	-	-	-	gi|356548331|ref|XP_003542556.1|/7.42128e-108/PREDICTED: uncharacterized protein LOC100811851 [Glycine max]
BP005230.1	3516	0	3	0.01	0.289165	4.85382	Up	0.119087	0.330737	K14321|1|1e-13|77.4|vvi:100243153|nucleoporin-like protein 2;K10206|2|2e-09|63.5|vvi:100242846|LL-diaminopimelate aminotransferase [EC:2.6.1.83]	-	-	-	gi|242081869|ref|XP_002445703.1|/4.91448e-27/hypothetical protein SORBIDRAFT_07g024435 [Sorghum bicolor]
BP029095.1	1173	0	1	0.01	0.288918	4.85259	Up	0.48803	0.740718	-	-	-	-	gi|147768742|emb|CAN66987.1|/1.49143e-15/hypothetical protein VITISV_044466 [Vitis vinifera]
BP000530.1	1176	0	1	0.01	0.288181	4.8489	Up	0.48803	0.771577	-	-	-	-	gi|113205323|gb|AAT38747.2|/3.43536e-28/Polyprotein, putative [Solanum demissum]
BP019957.1	2352	0	2	0.01	0.288181	4.8489	Up	0.241076	0.522811	-	-	-	-	gi|462409510|gb|EMJ14844.1|/0/hypothetical protein PRUPE_ppa001630mg [Prunus persica]
BP024844.1	1176	0	1	0.01	0.288181	4.8489	Up	0.48803	0.734283	K03921|1|7e-179|624|rcu:RCOM_0138550|acyl-[acyl-carrier-protein] desaturase [EC:1.14.19.2]	GO:0009536//plastid	GO:0046872//metal ion binding;GO:0016717//oxidoreductase activity, acting on paired donors, with oxidation of a pair of donors resulting in the reduction of molecular oxygen to two molecules of water	GO:0006631//fatty acid metabolic process	gi|255570408|ref|XP_002526163.1|/8.95207e-178/stearoyl-ACP desaturase [Ricinus communis]
BP010639.4	1176	0	1	0.01	0.288181	4.8489	Up	0.48803	0.709339	K05278|1|2e-63|241|vvi:100249002|flavonol synthase [EC:1.14.11.23]	GO:0044424//intracellular part	GO:0043169//cation binding;GO:0019842//vitamin binding;GO:0016706//oxidoreductase activity, acting on paired donors, with incorporation or reduction of molecular oxygen, 2-oxoglutarate as one donor, and incorporation of one atom each of oxygen into both donors;GO:0016701//oxidoreductase activity, acting on single donors with incorporation of molecular oxygen	GO:0009628//response to abiotic stimulus;GO:0009581//detection of external stimulus;GO:0051553	gi|14916566|sp|Q9ZWQ9.1|FLS_CITUN/3.51405e-65/RecName: Full=Flavonol synthase/flavanone 3-hydroxylase; AltName: Full=CitFLS; Short=FLS
BP025702.1	1182	0	1	0.01	0.286718	4.84156	Up	0.48803	0.779255	K14829|1|1e-27|122|aly:ARALYDRAFT_485276|pre-rRNA-processing protein IPI3;K12862|3|2e-07|55.5|smo:SELMODRAFT_115108|pleiotropic regulator 1	-	-	-	gi|462408360|gb|EMJ13694.1|/7.53415e-108/hypothetical protein PRUPE_ppa017540mg [Prunus persica]
BP029525.2	2364	0	2	0.01	0.286718	4.84156	Up	0.241076	0.528536	K00924|1|4e-22|105|ath:AT5G22850|[EC:2.7.1.-]	GO:0030312//external encapsulating structure	GO:0016791//phosphatase activity;GO:0043169//cation binding	-	gi|460396529|ref|XP_004243825.1|/1.50144e-162/PREDICTED: LOW QUALITY PROTEIN: purple acid phosphatase 6-like [Solanum lycopersicum]
BP019551.1	1185	0	1	0.01	0.285992	4.83791	Up	0.48803	0.741388	K00083|1|6e-127|452|pop:POPTR_667694|cinnamyl-alcohol dehydrogenase [EC:1.1.1.195]	-	GO:0005488//binding	-	gi|462401051|gb|EMJ06608.1|/8.59247e-128/hypothetical protein PRUPE_ppa007605mg [Prunus persica]
BP009866.1	1185	0	1	0.01	0.285992	4.83791	Up	0.48803	0.721204	-	-	-	-	gi|462416251|gb|EMJ20988.1|/1.00384e-51/hypothetical protein PRUPE_ppa026492mg [Prunus persica]
BP018372.1	1188	0	1	0.01	0.28527	4.83426	Up	0.48803	0.741647	K00660|1|0.0|692|vvi:100263443|chalcone synthase [EC:2.3.1.74]	-	GO:0016747//transferase activity, transferring acyl groups other than amino-acyl groups	GO:0009699//phenylpropanoid biosynthetic process	gi|6166004|sp|P51075.2|CHSY_BETVE/0/RecName: Full=Chalcone synthase; AltName: Full=Naringenin-chalcone synthase
BP017672.1	1188	0	1	0.01	0.28527	4.83426	Up	0.48803	0.738509	K01728|1|6e-156|548|mtr:MTR_8g078350|pectate lyase [EC:4.2.2.2]	-	-	-	gi|462423587|gb|EMJ27850.1|/5.16002e-173/hypothetical protein PRUPE_ppa021860mg [Prunus persica]
BP009644.1	1191	0	1	0.01	0.284552	4.83062	Up	0.48803	0.755538	K00514|1|1e-20|99.4|rcu:RCOM_1428040|zeta-carotene desaturase [EC:1.3.5.6];K01206|2|1e-18|92.4|ath:AT1G67830|alpha-L-fucosidase [EC:3.2.1.51]	-	GO:0016788//hydrolase activity, acting on ester bonds	-	gi|225442005|ref|XP_002271704.1|/1.33862e-120/PREDICTED: GDSL esterase/lipase 1 [Vitis vinifera]
BP035501.1	1191	0	1	0.01	0.284552	4.83062	Up	0.48803	0.74403	K12619|1|5e-06|50.4|vvi:100260845|5'-3' exoribonuclease 2 [EC:3.1.13.-]	-	-	-	gi|224120166|ref|XP_002331075.1|/9.75023e-63/predicted protein [Populus trichocarpa]
BP026528.1	1191	0	1	0.01	0.284552	4.83062	Up	0.48803	0.739792	K14837|1|3e-35|147|rcu:RCOM_1278180|nucleolar protein 12;K03243|2|6e-35|146|aly:ARALYDRAFT_313019|translation initiation factor 5B;K15032|3|2e-12|72.0|vcn:VOLCADRAFT_94950|mTERF domain-containing protein, mitochondrial	-	-	-	gi|225438585|ref|XP_002276330.1|/4.3062e-119/PREDICTED: uncharacterized protein LOC100268158 [Vitis vinifera]
BP032649.1	1191	0	1	0.01	0.284552	4.83062	Up	0.48803	0.716257	-	-	-	-	gi|147795178|emb|CAN76141.1|/6.20711e-09/hypothetical protein VITISV_028763 [Vitis vinifera]
BP000027.1	2385	0	2	0.01	0.284194	4.8288	Up	0.241076	0.518278	-	-	-	-	gi|462404282|gb|EMJ09839.1|/0/hypothetical protein PRUPE_ppa020107mg [Prunus persica]
BP007922.1	1194	0	1	0.01	0.283837	4.82699	Up	0.48803	0.750109	-	-	-	-	-
BP022307.1	1194	0	1	0.01	0.283837	4.82699	Up	0.48803	0.736823	K11228|1|4e-31|134|ota:Ot13g01170|mitogen-activated protein kinase kinase kinase [EC:2.7.11.1];K13414|2|1e-27|122|aly:ARALYDRAFT_489755|mitogen-activated protein kinase kinase kinase 1, plant [EC:2.7.11.25]	-	GO:0005488//binding;GO:0016301//kinase activity	GO:0003006//developmental process involved in reproduction;GO:0009987//cellular process	gi|225447917|ref|XP_002267176.1|/6.99712e-69/PREDICTED: mitogen-activated protein kinase kinase kinase 2 [Vitis vinifera]
BP025354.1	1194	0	1	0.01	0.283837	4.82699	Up	0.48803	0.73403	-	-	-	-	gi|255573101|ref|XP_002527480.1|/1.67706e-46/conserved hypothetical protein [Ricinus communis]
BP028009.1	1194	0	1	0.01	0.283837	4.82699	Up	0.48803	0.733373	-	GO:0044464//cell part	GO:0016301//kinase activity;GO:0032559	GO:0008654//phospholipid biosynthetic process	gi|462409855|gb|EMJ15189.1|/1.32809e-160/hypothetical protein PRUPE_ppa006670mg [Prunus persica]
BP030110.1	3585	0	3	0.01	0.283599	4.82578	Up	0.119087	0.330989	K15813|1|0.0|947|vvi:100259856|beta-amyrin synthase [EC:5.4.99.39]	-	GO:0031559//oxidosqualene cyclase activity	-	gi|75248718|sp|Q8W3Z1.1|BAMS_BETPL/0/RecName: Full=Beta-amyrin synthase
BP015868.1	2391	0	2	0.01	0.283481	4.82518	Up	0.241076	0.513221	K00924|1|8e-29|127|ath:AT1G28440|[EC:2.7.1.-]	-	-	-	gi|359475404|ref|XP_002281590.2|/7.29966e-165/PREDICTED: pollen-specific leucine-rich repeat extensin-like protein 1-like, partial [Vitis vinifera]
BP030094.2	1200	0	1	0.01	0.282418	4.81976	Up	0.48803	0.761916	-	-	-	-	gi|359486961|ref|XP_003633498.1|/4.49774e-07/PREDICTED: uncharacterized protein LOC100855100 [Vitis vinifera]
BP025204.2	1206	0	1	0.01	0.281012	4.81256	Up	0.48803	0.775962	-	-	GO:0043167//ion binding;GO:0004567//beta-mannosidase activity	GO:0044238//primary metabolic process	gi|225460030|ref|XP_002272344.1|/2.44471e-178/PREDICTED: mannan endo-1,4-beta-mannosidase 5 [Vitis vinifera]
BP027469.1	1206	0	1	0.01	0.281012	4.81256	Up	0.48803	0.747739	K06685|1|1e-16|85.9|ath:AT4G19050|maintenance of ploidy protein MOB1 (MPS1 binder 1)	-	-	-	gi|462394782|gb|EMJ00581.1|/1.70181e-46/hypothetical protein PRUPE_ppa025692mg [Prunus persica]
BP027700.1	1206	0	1	0.01	0.281012	4.81256	Up	0.48803	0.716064	-	GO:0031224//intrinsic to membrane	GO:0016491//oxidoreductase activity	-	gi|462413882|gb|EMJ18931.1|/0/hypothetical protein PRUPE_ppa006707mg [Prunus persica]
BP016292.1	2421	0	2	0.01	0.279968	4.80719	Up	0.241076	0.512222	K10750|1|3e-39|162|smo:SELMODRAFT_447454|chromatin assembly factor 1 subunit A	-	-	GO:0048827//phyllome development;GO:0051726//regulation of cell cycle;GO:0048229//gametophyte development;GO:0009933//meristem structural organization;GO:0009913//epidermal cell differentiation;GO:0000725//recombinational repair;GO:0034728//nucleosome organization;GO:0006338//chromatin remodeling	gi|462402860|gb|EMJ08417.1|/0/hypothetical protein PRUPE_ppa001389mg [Prunus persica]
BP008954.1	1212	0	1	0.01	0.279621	4.8054	Up	0.48803	0.764322	-	-	GO:0016407//acetyltransferase activity	-	gi|224115856|ref|XP_002332074.1|/3.22358e-170/predicted protein [Populus trichocarpa]
BP002984.1	1212	0	1	0.01	0.279621	4.8054	Up	0.48803	0.750162	-	-	-	-	gi|255562130|ref|XP_002522073.1|/2.24921e-30/hypothetical protein RCOM_1382010 [Ricinus communis]
BP020323.1	1212	0	1	0.01	0.279621	4.8054	Up	0.48803	0.717173	-	-	-	-	gi|297734352|emb|CBI15599.3|/3.40624e-95/unnamed protein product [Vitis vinifera]
BP032595.1	1215	0	1	0.01	0.278931	4.80184	Up	0.48803	0.767075	-	-	-	-	gi|462395657|gb|EMJ01456.1|/6.18685e-121/hypothetical protein PRUPE_ppa015021mg [Prunus persica]
BP035924.1	1215	0	1	0.01	0.278931	4.80184	Up	0.48803	0.728108	K10736|1|6e-160|561|vvi:100250259|minichromosome maintenance protein 10	GO:0043231//intracellular membrane-bounded organelle	-	GO:0006259//DNA metabolic process	gi|225428019|ref|XP_002277777.1|/7.47571e-159/PREDICTED: uncharacterized protein LOC100250259 [Vitis vinifera]
BP003107.1	1215	0	1	0.01	0.278931	4.80184	Up	0.48803	0.726865	K12356|1|8e-35|146|pop:POPTR_563103|coniferyl-alcohol glucosyltransferase [EC:2.4.1.111];K13495|2|4e-31|134|pop:POPTR_808453|cis-zeatin O-glucosyltransferase [EC:2.4.1.215];K13496|3|4e-31|134|ath:AT2G36770|UDP-glucosyl transferase 73C [EC:2.4.1.-];K08237|5|1e-30|132|aly:ARALYDRAFT_470140|hydroquinone glucosyltransferase [EC:2.4.1.218]	-	GO:0016757//transferase activity, transferring glycosyl groups	-	gi|359478043|ref|XP_003632059.1|/1.02216e-115/PREDICTED: UDP-glycosyltransferase 92A1 [Vitis vinifera]
BP025792.1	1215	0	1	0.01	0.278931	4.80184	Up	0.48803	0.709008	-	-	-	-	gi|462418091|gb|EMJ22578.1|/2.55294e-66/hypothetical protein PRUPE_ppa025642mg [Prunus persica]
BP009329.1	1221	0	1	0.01	0.27756	4.79473	Up	0.48803	0.729055	-	-	-	-	-
BP015460.1	1221	0	1	0.01	0.27756	4.79473	Up	0.48803	0.728855	-	-	-	-	gi|462397735|gb|EMJ03403.1|/8.0303e-52/hypothetical protein PRUPE_ppa018568mg, partial [Prunus persica]
BP024162.1	1221	0	1	0.01	0.27756	4.79473	Up	0.48803	0.711519	-	-	-	-	gi|147860334|emb|CAN81868.1|/3.9052e-06/hypothetical protein VITISV_014086 [Vitis vinifera]
BP031388.1	2445	0	2	0.01	0.27722	4.79296	Up	0.241076	0.518533	-	-	-	-	gi|224141277|ref|XP_002324001.1|/0/predicted protein [Populus trichocarpa]
BP018746.1	1224	0	1	0.01	0.27688	4.79119	Up	0.48803	0.744394	-	-	-	-	gi|225445001|ref|XP_002279951.1|/3.37022e-66/PREDICTED: uncharacterized protein LOC100257820 [Vitis vinifera]
BP018774.1	1224	0	1	0.01	0.27688	4.79119	Up	0.48803	0.739176	K15191|1|2e-131|467|vvi:100241743|La-related protein 7	GO:0032991//macromolecular complex;GO:0043231//intracellular membrane-bounded organelle	GO:0003676//nucleic acid binding	GO:0010467//gene expression	gi|225428701|ref|XP_002281817.1|/2.53305e-130/PREDICTED: uncharacterized protein LOC100241743 [Vitis vinifera]
BP032958.1	1227	0	1	0.01	0.276203	4.78766	Up	0.48803	0.720034	-	-	-	-	gi|147832750|emb|CAN68216.1|/1.10071e-24/hypothetical protein VITISV_008346 [Vitis vinifera]
BP013503.1	1230	0	1	0.01	0.275529	4.78413	Up	0.48803	0.750744	K10436|1|6e-138|488|vvi:100262748|microtubule-associated protein, RP/EB family	GO:0044444//cytoplasmic part;GO:0030312//external encapsulating structure;GO:0031981//nuclear lumen;GO:0015630//microtubule cytoskeleton	GO:0015631//tubulin binding	GO:0009612//response to mechanical stimulus;GO:0007010//cytoskeleton organization	gi|147810962|emb|CAN59804.1|/2.8075e-145/hypothetical protein VITISV_038876 [Vitis vinifera]
BP031224.1	1230	0	1	0.01	0.275529	4.78413	Up	0.48803	0.74046	K01058|1|4e-37|154|gmx:100800549|phospholipase A1 [EC:3.1.1.32]	-	GO:0016787//hydrolase activity	-	gi|462405774|gb|EMJ11238.1|/7.69893e-119/hypothetical protein PRUPE_ppa017270mg [Prunus persica]
BP006746.1	2463	0	2	0.01	0.275194	4.78238	Up	0.241076	0.516801	K15271|1|6e-80|297|rcu:RCOM_1095670|ATP-dependent DNA helicase HFM1/MER3 [EC:3.6.4.12];K15078|5|7e-68|257|vvi:100250139|structure-specific endonuclease subunit SLX1 [EC:3.6.1.-]	-	-	-	gi|225456755|ref|XP_002268980.1|/0/PREDICTED: pentatricopeptide repeat-containing protein At1g74600, chloroplastic [Vitis vinifera]
BP027400.1	1233	0	1	0.01	0.274859	4.78062	Up	0.48803	0.776924	-	-	-	-	gi|89179406|gb|ABD63142.1|/3.00481e-38/Retrotransposon gag protein [Asparagus officinalis]
BP004042.1	1233	0	1	0.01	0.274859	4.78062	Up	0.48803	0.735601	K05868|1|8e-125|445|pop:POPTR_804416|cyclin B	GO:0043231//intracellular membrane-bounded organelle	-	GO:0009987//cellular process	gi|89111295|dbj|BAE80322.1|/2.09915e-124/cyclin B [Camellia sinensis]
BP020363.1	1239	0	1	0.01	0.273528	4.77362	Up	0.48803	0.7635	-	-	-	-	gi|297737172|emb|CBI26373.3|/2.33723e-123/unnamed protein product [Vitis vinifera]
BP020304.1	1239	0	1	0.01	0.273528	4.77362	Up	0.48803	0.71698	K04733|1|6e-64|243|smo:SELMODRAFT_159261|interleukin-1 receptor-associated kinase 4 [EC:2.7.11.1];K00924|4|2e-57|221|aly:ARALYDRAFT_486409|[EC:2.7.1.-]	-	GO:0004674//protein serine/threonine kinase activity;GO:0000166//nucleotide binding	-	gi|225456209|ref|XP_002282887.1|/5.37572e-128/PREDICTED: wall-associated receptor kinase 2-like isoform 3 [Vitis vinifera]
BP027483.1	1239	0	1	0.01	0.273528	4.77362	Up	0.48803	0.710143	-	-	-	-	gi|356506854|ref|XP_003522190.1|/2.66321e-18/PREDICTED: uncharacterized protein LOC100795315 [Glycine max]
BP004982.1	1245	0	1	0.01	0.27221	4.76665	Up	0.48803	0.743718	-	GO:0016020//membrane	-	-	gi|462414576|gb|EMJ19313.1|/6.35021e-153/hypothetical protein PRUPE_ppa006799mg [Prunus persica]
BP015215.1	1245	0	1	0.01	0.27221	4.76665	Up	0.48803	0.734536	K06685|1|1e-12|72.8|ath:AT4G19050|maintenance of ploidy protein MOB1 (MPS1 binder 1)	-	-	-	gi|462394782|gb|EMJ00581.1|/7.21912e-56/hypothetical protein PRUPE_ppa025692mg [Prunus persica]
BP023866.1	1245	0	1	0.01	0.27221	4.76665	Up	0.48803	0.724886	-	-	-	-	gi|224097640|ref|XP_002311024.1|/1.04972e-30/predicted protein [Populus trichocarpa]
BP024775.1	1248	0	1	0.01	0.271555	4.76317	Up	0.48803	0.746011	-	-	-	-	gi|255573101|ref|XP_002527480.1|/1.01319e-49/conserved hypothetical protein [Ricinus communis]
BP026333.1	1251	0	1	0.01	0.270904	4.75971	Up	0.48803	0.767849	K15271|1|2e-39|161|rcu:RCOM_1095670|ATP-dependent DNA helicase HFM1/MER3 [EC:3.6.4.12];K15078|5|3e-27|121|vvi:100250139|structure-specific endonuclease subunit SLX1 [EC:3.6.1.-]	-	-	-	gi|225437951|ref|XP_002269187.1|/6.36472e-169/PREDICTED: pentatricopeptide repeat-containing protein At1g32415, mitochondrial-like [Vitis vinifera]
BP017569.1	1251	0	1	0.01	0.270904	4.75971	Up	0.48803	0.758605	K13418|1|3e-41|167|aly:ARALYDRAFT_895025|somatic embryogenesis receptor kinase 1 [EC:2.7.10.1 2.7.11.1];K04733|2|3e-41|167|smo:SELMODRAFT_159261|interleukin-1 receptor-associated kinase 4 [EC:2.7.11.1];K13416|3|3e-41|167|ath:AT4G33430|brassinosteroid insensitive 1-associated receptor kinase 1 [EC:2.7.10.1 2.7.11.1]	-	GO:0004713//protein tyrosine kinase activity;GO:0016628//oxidoreductase activity, acting on the CH-CH group of donors, NAD or NADP as acceptor;GO:0032559	GO:0006464//cellular protein modification process	gi|462409766|gb|EMJ15100.1|/7.94444e-95/hypothetical protein PRUPE_ppa003884mg [Prunus persica]
BP022273.1	1251	0	1	0.01	0.270904	4.75971	Up	0.48803	0.737742	-	-	-	-	gi|255536951|ref|XP_002509542.1|/4.90732e-145/conserved hypothetical protein [Ricinus communis]
BP010875.1	1251	0	1	0.01	0.270904	4.75971	Up	0.48803	0.733777	K00864|1|2e-137|487|vvi:100251587|glycerol kinase [EC:2.7.1.30]	-	GO:0016301//kinase activity	GO:0006071//glycerol metabolic process;GO:0009636//response to toxic substance;GO:0009628//response to abiotic stimulus;GO:0051707//response to other organism;GO:0006796//phosphate-containing compound metabolic process	gi|449436162|ref|XP_004135863.1|/4.02376e-139/PREDICTED: glycerol kinase-like [Cucumis sativus]
BP019118.1	1251	0	1	0.01	0.270904	4.75971	Up	0.48803	0.730255	-	-	-	-	gi|224136644|ref|XP_002322380.1|/1.94322e-117/predicted protein [Populus trichocarpa]
BP007463.1	1254	0	1	0.01	0.270256	4.75625	Up	0.48803	0.751115	K04728|1|2e-11|68.6|gmx:100788458|ataxia telangiectasia mutated family protein [EC:2.7.11.1];K03252|2|4e-11|67.8|mtr:MTR_1g023190|translation initiation factor 3 subunit C	-	-	-	gi|332322128|emb|CCA66036.1|/1.0202e-49/hypothetical protein [Beta vulgaris subsp. vulgaris]
BP001550.1	2514	0	2	0.01	0.269611	4.75281	Up	0.241076	0.530187	K00924|1|2e-77|288|osa:4341290|[EC:2.7.1.-];K13415|4|2e-74|278|sbi:SORBI_03g032990|protein brassinosteroid insensitive 1 [EC:2.7.10.1 2.7.11.1]	GO:0016020//membrane	GO:0016301//kinase activity	-	gi|225448572|ref|XP_002277929.1|/0/PREDICTED: probable leucine-rich repeat receptor-like protein kinase IMK3-like isoform 1 [Vitis vinifera]
BP022006.1	2517	0	2	0.01	0.26929	4.75109	Up	0.241076	0.520174	-	-	-	-	gi|308809017|ref|XP_003081818.1|/3.30069e-06/Myosin class II heavy chain (ISS) [Ostreococcus tauri]
BP016248.1	1260	0	1	0.01	0.268969	4.74937	Up	0.48803	0.735449	K04728|1|7e-10|63.5|gmx:100788458|ataxia telangiectasia mutated family protein [EC:2.7.11.1];K03252|2|2e-08|58.9|mtr:MTR_1g023190|translation initiation factor 3 subunit C	-	-	-	gi|470106004|ref|XP_004289367.1|/8.42265e-44/PREDICTED: putative ribonuclease H protein At1g65750-like [Fragaria vesca subsp. vesca]
BP035053.1	1260	0	1	0.01	0.268969	4.74937	Up	0.48803	0.730605	K01147|1|4e-28|124|ota:Ot09g04200|exoribonuclease II [EC:3.1.13.1];K12585|3|7e-12|70.1|ath:AT2G17510|exosome complex exonuclease DIS3/RRP44 [EC:3.1.13.-]	GO:0009536//plastid	GO:0008408//3'-5' exonuclease activity	GO:0042254//ribosome biogenesis;GO:0009657//plastid organization;GO:0003006//developmental process involved in reproduction	gi|462403718|gb|EMJ09275.1|/6.3651e-162/hypothetical protein PRUPE_ppa001602mg [Prunus persica]
BP027365.1	1260	0	1	0.01	0.268969	4.74937	Up	0.48803	0.72395	-	-	-	-	-
BP005928.1	1260	0	1	0.01	0.268969	4.74937	Up	0.48803	0.712233	-	-	-	-	-
BP032349.1	1263	0	1	0.01	0.26833	4.74594	Up	0.48803	0.767407	K14638|1|3e-62|237|smo:SELMODRAFT_97812|solute carrier family 15 (peptide/histidine transporter), member 3/4	GO:0016020//membrane	-	GO:0006810//transport	gi|470127733|ref|XP_004299817.1|/1.07848e-123/PREDICTED: uncharacterized protein LOC101298022 [Fragaria vesca subsp. vesca]
BP003806.1	1263	0	1	0.01	0.26833	4.74594	Up	0.48803	0.722476	K09060|1|5e-120|429|gmx:100781875|plant G-box-binding factor	-	-	-	gi|462414517|gb|EMJ19254.1|/6.99051e-123/hypothetical protein PRUPE_ppa006173mg [Prunus persica]
BP013963.1	2529	0	2	0.01	0.268012	4.74423	Up	0.241076	0.52074	K00099|1|9e-15|80.9|zma:542023|1-deoxy-D-xylulose-5-phosphate reductoisomerase [EC:1.1.1.267]	-	-	-	gi|38194929|gb|AAR13317.1|/2.27525e-23/gag-pol polyprotein [Phaseolus vulgaris]
BP010513.1	1266	0	1	0.01	0.267694	4.74251	Up	0.48803	0.711899	-	-	-	-	-
BP022357.1	1269	0	1	0.01	0.267061	4.7391	Up	0.48803	0.723802	-	-	-	-	gi|359472754|ref|XP_002276402.2|/4.62587e-74/PREDICTED: ankyrin repeat-containing protein At3g12360-like [Vitis vinifera]
BP003505.1	1269	0	1	0.01	0.267061	4.7391	Up	0.48803	0.719888	-	-	-	-	gi|255538602|ref|XP_002510366.1|/4.79553e-180/conserved hypothetical protein [Ricinus communis]
BP032082.1	2544	0	2	0.01	0.266432	4.73569	Up	0.241076	0.528165	-	-	-	-	gi|297734043|emb|CBI15290.3|/1.90846e-78/unnamed protein product [Vitis vinifera]
BP000148.1	1275	0	1	0.01	0.265805	4.73229	Up	0.48803	0.771409	K13429|1|2e-10|65.5|pop:POPTR_888967|chitin elicitor receptor kinase 1	-	-	-	gi|460414349|ref|XP_004252534.1|/1.06564e-70/PREDICTED: probable carbohydrate esterase At4g34215-like [Solanum lycopersicum]
BP011250.2	1275	0	1	0.01	0.265805	4.73229	Up	0.48803	0.767739	-	GO:0043231//intracellular membrane-bounded organelle	-	GO:0009987//cellular process	gi|470120369|ref|XP_004296276.1|/5.88497e-162/PREDICTED: fasciclin-like arabinogalactan protein 17-like [Fragaria vesca subsp. vesca]
BP029283.1	1278	0	1	0.01	0.265181	4.7289	Up	0.48803	0.780455	-	-	-	-	gi|462394570|gb|EMJ00369.1|/5.58713e-12/hypothetical protein PRUPE_ppa021371mg, partial [Prunus persica]
BP017720.1	1281	0	1	0.01	0.26456	4.72552	Up	0.48803	0.750427	K09761|1|6e-32|136|rcu:RCOM_1383270|16S rRNA (uracil1498-N3)-methyltransferase [EC:2.1.1.193]	-	GO:0016301//kinase activity	-	gi|462394588|gb|EMJ00387.1|/2.09372e-66/hypothetical protein PRUPE_ppa020309mg, partial [Prunus persica]
BP037196.1	1281	0	1	0.01	0.26456	4.72552	Up	0.48803	0.744238	K04733|1|1e-47|188|smo:SELMODRAFT_159261|interleukin-1 receptor-associated kinase 4 [EC:2.7.11.1];K00924|4|5e-43|173|osa:4333912|[EC:2.7.1.-]	-	GO:0005488//binding;GO:0004672//protein kinase activity	-	gi|255575986|ref|XP_002528889.1|/1.20769e-122/ATP binding protein, putative [Ricinus communis]
BP005539.1	1281	0	1	0.01	0.26456	4.72552	Up	0.48803	0.73856	-	-	-	-	gi|224113877|ref|XP_002316601.1|/1.04152e-57/predicted protein [Populus trichocarpa]
BP026368.1	1281	0	1	0.01	0.26456	4.72552	Up	0.48803	0.713665	K00815|1|0.0|645|vvi:100253895|tyrosine aminotransferase [EC:2.6.1.5]	-	GO:0070547;GO:0048037//cofactor binding;GO:0016846//carbon-sulfur lyase activity	GO:0008652//cellular amino acid biosynthetic process	gi|225446437|ref|XP_002276551.1|/0/PREDICTED: tyrosine aminotransferase [Vitis vinifera]
BP033963.1	2571	0	2	0.01	0.263634	4.72046	Up	0.241076	0.513271	K13457|1|5e-85|314|pop:POPTR_755797|disease resistance protein RPM1	-	-	-	gi|147766035|emb|CAN70214.1|/3.05682e-108/hypothetical protein VITISV_038742 [Vitis vinifera]
BP022280.1	1287	0	1	0.01	0.263326	4.71878	Up	0.48803	0.779369	-	-	-	-	gi|255536951|ref|XP_002509542.1|/3.66908e-111/conserved hypothetical protein [Ricinus communis]
BP035607.1	1290	0	1	0.01	0.262714	4.71542	Up	0.48803	0.759417	K13065|1|3e-33|141|sbi:SORBI_06g021640|shikimate O-hydroxycinnamoyltransferase [EC:2.3.1.133]	-	GO:0016740//transferase activity	-	gi|255587870|ref|XP_002534423.1|/1.36122e-89/Anthranilate N-benzoyltransferase protein, putative [Ricinus communis]
BP036241.1	1290	0	1	0.01	0.262714	4.71542	Up	0.48803	0.729804	K14321|1|8e-06|50.1|vvi:100243153|nucleoporin-like protein 2	-	-	-	gi|462421639|gb|EMJ25902.1|/1.54032e-08/hypothetical protein PRUPE_ppa025398mg, partial [Prunus persica]
BP018412.2	1290	0	1	0.01	0.262714	4.71542	Up	0.48803	0.726369	-	-	-	-	gi|462412462|gb|EMJ17511.1|/0/hypothetical protein PRUPE_ppa019779mg [Prunus persica]
BP025325.1	1290	0	1	0.01	0.262714	4.71542	Up	0.48803	0.721693	K05280|1|2e-87|320|pop:POPTR_823742|flavonoid 3'-monooxygenase [EC:1.14.13.21];K09755|5|3e-85|313|rcu:RCOM_0193830|ferulate-5-hydroxylase [EC:1.14.-.-]	-	GO:0004497//monooxygenase activity;GO:0005506//iron ion binding	-	gi|470105229|ref|XP_004288989.1|/6.60081e-169/PREDICTED: flavonoid 3'-monooxygenase-like [Fragaria vesca subsp. vesca]
BP024631.1	1290	0	1	0.01	0.262714	4.71542	Up	0.48803	0.711804	-	-	GO:0070011//peptidase activity, acting on L-amino acid peptides	GO:0008152//metabolic process	gi|302788766|ref|XP_002976152.1|/7.50401e-72/hypothetical protein SELMODRAFT_416154 [Selaginella moellendorffii]
BP018674.1	1293	0	1	0.01	0.262104	4.71207	Up	0.48803	0.728157	K11799|1|2e-126|450|rcu:RCOM_0128070|WD repeat-containing protein 21A	-	-	-	gi|255578519|ref|XP_002530123.1|/2.63466e-125/hypothetical protein RCOM_0128070 [Ricinus communis]
BP011428.1	2595	0	2	0.01	0.261195	4.70706	Up	0.241076	0.527953	-	-	-	GO:0006950//response to stress	gi|462416754|gb|EMJ21491.1|/1.59469e-88/hypothetical protein PRUPE_ppa000511mg [Prunus persica]
BP020529.1	1299	0	1	0.01	0.260894	4.70539	Up	0.48803	0.741492	K13030|1|2e-105|380|sbi:SORBI_01g001220|cyanohydrin beta-glucosyltransferase [EC:2.4.1.85];K13692|2|1e-61|235|vvi:100252177|UDP-glucose:(indol-3-yl)acetate beta-D-glucosyltransferase [EC:2.4.1.121];K13228|3|9e-61|232|zma:100274317|UDP-glucosyltransferase BX9 [EC:2.4.1.202];K13068|4|2e-59|228|aly:ARALYDRAFT_479675|sinapate 1-glucosyltransferase [EC:2.4.1.120]	-	GO:0035251//UDP-glucosyltransferase activity	-	gi|225459253|ref|XP_002285771.1|/0/PREDICTED: UDP-glycosyltransferase 85A1 isoform 1 [Vitis vinifera]
BP033961.1	1299	0	1	0.01	0.260894	4.70539	Up	0.48803	0.730405	-	-	-	-	gi|147843192|emb|CAN78447.1|/3.38612e-88/hypothetical protein VITISV_026810 [Vitis vinifera]
BP001510.1	1302	0	1	0.01	0.260293	4.70206	Up	0.48803	0.726766	K03327|1|4e-161|565|vvi:100248234|multidrug resistance protein, MATE family	GO:0044464//cell part	GO:0022857//transmembrane transporter activity	GO:0006810//transport	gi|297736486|emb|CBI25357.3|/1.17785e-173/unnamed protein product [Vitis vinifera]
BP009032.1	2610	0	2	0.01	0.259694	4.69874	Up	0.241076	0.512521	-	-	-	-	gi|147798862|emb|CAN65770.1|/2.4104e-68/hypothetical protein VITISV_018354 [Vitis vinifera]
BP022598.1	2619	0	2	0.01	0.258802	4.69378	Up	0.241076	0.526105	K02603|1|0.0|1208|pop:POPTR_1087966|origin recognition complex subunit 1	GO:0043231//intracellular membrane-bounded organelle;GO:0043234//protein complex	GO:0003690//double-stranded DNA binding;GO:0046914//transition metal ion binding;GO:0016462//pyrophosphatase activity;GO:0032559	GO:0006259//DNA metabolic process;GO:0009566//fertilization;GO:0006351//transcription, DNA-dependent	gi|462409427|gb|EMJ14761.1|/0/hypothetical protein PRUPE_ppa016720mg [Prunus persica]
BP029645.1	1314	0	1	0.01	0.257916	4.68883	Up	0.48803	0.761263	K06694|1|6e-15|80.5|sbi:SORBI_01g007540|26S proteasome non-ATPase regulatory subunit 10	GO:0016020//membrane	GO:0005249//voltage-gated potassium channel activity;GO:0016787//hydrolase activity	GO:0009725//response to hormone stimulus;GO:0030001//metal ion transport	gi|224065090|ref|XP_002301665.1|/1.35338e-84/predicted protein [Populus trichocarpa]
BP010706.1	1314	0	1	0.01	0.257916	4.68883	Up	0.48803	0.712614	-	GO:0043231//intracellular membrane-bounded organelle	-	-	gi|356568144|ref|XP_003552273.1|/1.23196e-178/PREDICTED: uncharacterized protein LOC100785941 [Glycine max]
BP007643.3	1320	0	1	0.01	0.256743	4.68225	Up	0.48803	0.718043	-	-	-	-	gi|449458767|ref|XP_004147118.1|/1.17405e-136/PREDICTED: uncharacterized protein LOC101217845 [Cucumis sativus]
BP022081.1	2643	0	2	0.01	0.256452	4.68062	Up	0.241076	0.516852	K14509|1|0.0|921|pop:POPTR_830447|ethylene receptor [EC:2.7.13.-]	GO:0044464//cell part	GO:0004871//signal transducer activity;GO:0004673//protein histidine kinase activity;GO:0032559	GO:0006468//protein phosphorylation;GO:0007165//signal transduction	gi|224068380|ref|XP_002302732.1|/0/ethylene receptor 1 [Populus trichocarpa]
BP022323.1	1329	0	1	0.01	0.255005	4.67245	Up	0.48803	0.773595	-	-	-	-	-
BP036421.1	1332	0	1	0.01	0.25443	4.6692	Up	0.48803	0.74816	-	-	-	-	gi|470119025|ref|XP_004295618.1|/8.12542e-69/PREDICTED: uncharacterized protein LOC101300039 [Fragaria vesca subsp. vesca]
BP027972.1	1332	0	1	0.01	0.25443	4.6692	Up	0.48803	0.735906	K11816|1|0.0|659|rcu:RCOM_0803140|YUCCA family monooxygenase [EC:1.14.13.-]	-	GO:0016709//oxidoreductase activity, acting on paired donors, with incorporation or reduction of molecular oxygen, NAD(P)H as one donor, and incorporation of one atom of oxygen;GO:0050662//coenzyme binding;GO:0000166//nucleotide binding	GO:0009850//auxin metabolic process	gi|255551064|ref|XP_002516580.1|/0/monooxygenase, putative [Ricinus communis]
BP020625.1	1335	0	1	0.01	0.253858	4.66595	Up	0.48803	0.727213	-	-	-	-	gi|470114753|ref|XP_004293574.1|/1.27221e-29/PREDICTED: uncharacterized protein LOC101304253 [Fragaria vesca subsp. vesca]
BP028952.1	1335	0	1	0.01	0.253858	4.66595	Up	0.48803	0.713282	-	-	-	-	gi|255561417|ref|XP_002521719.1|/4.23513e-25/conserved hypothetical protein [Ricinus communis]
BP025025.1	1338	0	1	0.01	0.253289	4.66271	Up	0.48803	0.773932	K06694|1|8e-09|60.1|zma:100284046|26S proteasome non-ATPase regulatory subunit 10	-	-	-	gi|225447366|ref|XP_002274771.1|/1.47299e-110/PREDICTED: ankyrin repeat-containing protein At3g12360-like [Vitis vinifera]
BP008829.1	1338	0	1	0.01	0.253289	4.66271	Up	0.48803	0.772416	-	GO:0031224//intrinsic to membrane	-	-	gi|297739554|emb|CBI29736.3|/1.95421e-171/unnamed protein product [Vitis vinifera]
BP036384.1	1338	0	1	0.01	0.253289	4.66271	Up	0.48803	0.737486	-	-	-	-	gi|147841651|emb|CAN66367.1|/1.62193e-08/hypothetical protein VITISV_034868 [Vitis vinifera]
BP027667.1	1338	0	1	0.01	0.253289	4.66271	Up	0.48803	0.718334	-	-	-	-	gi|147863969|emb|CAN83211.1|/1.41103e-28/hypothetical protein VITISV_010890 [Vitis vinifera]
BP035951.1	1341	0	1	0.01	0.252723	4.65948	Up	0.48803	0.768514	K09838|1|3e-15|81.6|pop:POPTR_764537|zeaxanthin epoxidase [EC:1.14.13.90]	-	GO:0016491//oxidoreductase activity	GO:0008152//metabolic process	gi|462395279|gb|EMJ01078.1|/5.71701e-163/hypothetical protein PRUPE_ppa006387mg [Prunus persica]
BP029064.1	1341	0	1	0.01	0.252723	4.65948	Up	0.48803	0.734789	-	-	-	-	-
BP024011.1	1344	0	1	0.01	0.252159	4.65626	Up	0.48803	0.731157	-	-	-	-	gi|462395668|gb|EMJ01467.1|/5.08264e-119/hypothetical protein PRUPE_ppa014894mg [Prunus persica]
BP010952.1	1347	0	1	0.01	0.251597	4.65304	Up	0.48803	0.738151	K12393|1|0.0|796|rcu:RCOM_1509430|AP-1 complex subunit mu	GO:0030118//clathrin coat;GO:0030119//AP-type membrane coat adaptor complex	-	GO:0015031//protein transport	gi|255540561|ref|XP_002511345.1|/0/clathrin coat assembly protein ap-1, putative [Ricinus communis]
BP031535.1	2700	0	2	0.01	0.251038	4.64983	Up	0.241076	0.525316	K10401|1|3e-20|99.4|bdi:100820841|kinesin family member 18/19;K10398|4|3e-18|92.4|aly:ARALYDRAFT_481773|kinesin family member 11	-	-	-	gi|225457927|ref|XP_002279681.1|/0/PREDICTED: uncharacterized protein LOC100252261 [Vitis vinifera]
BP033691.1	1350	0	1	0.01	0.251038	4.64983	Up	0.48803	0.741337	-	-	-	-	gi|224121624|ref|XP_002330747.1|/5.08171e-26/predicted protein [Populus trichocarpa]
BP025140.1	1353	0	1	0.01	0.250481	4.64663	Up	0.48803	0.776471	-	-	-	-	gi|359476086|ref|XP_003631787.1|/6.9215e-07/PREDICTED: uncharacterized protein LOC100853519 [Vitis vinifera]
BP011498.1	1353	0	1	0.01	0.250481	4.64663	Up	0.48803	0.772528	-	-	-	-	gi|255548970|ref|XP_002515541.1|/1.73178e-66/conserved hypothetical protein [Ricinus communis]
BP034861.1	1353	0	1	0.01	0.250481	4.64663	Up	0.48803	0.723163	K08900|1|4e-120|429|gmx:100789094|mitochondrial chaperone BCS1;K13120|3|2e-99|360|vvi:100263357|protein FAM32A	-	-	-	gi|357483571|ref|XP_003612072.1|/1.26071e-125/Cell division protease ftsH-like protein [Medicago truncatula]
BP011429.1	1356	0	1	0.01	0.249927	4.64343	Up	0.48803	0.743511	-	-	-	-	gi|18767374|gb|AAL79340.1|AC099402_4/1.3003e-29/Putative 22 kDa kafirin cluster; Ty3-Gypsy type [Oryza sativa]
BP036865.1	1359	0	1	0.01	0.249375	4.64025	Up	0.48803	0.760502	K13692|1|1e-57|222|vvi:100252177|UDP-glucose:(indol-3-yl)acetate beta-D-glucosyltransferase [EC:2.4.1.121];K13691|2|6e-57|219|gmx:100787483|pathogen-inducible salicylic acid glucosyltransferase [EC:2.4.1.-]	-	GO:0016758//transferase activity, transferring hexosyl groups	-	gi|255570312|ref|XP_002526116.1|/8.96515e-172/UDP-glucuronosyltransferase, putative [Ricinus communis]
BP007183.1	1359	0	1	0.01	0.249375	4.64025	Up	0.48803	0.72538	-	-	-	-	gi|38194929|gb|AAR13317.1|/1.75875e-34/gag-pol polyprotein [Phaseolus vulgaris]
BP004451.1	1368	0	1	0.01	0.247735	4.63072	Up	0.48803	0.778515	K14494|1|3e-32|137|gmx:547718|DELLA protein	-	-	-	gi|462418548|gb|EMJ22811.1|/2.62644e-179/hypothetical protein PRUPE_ppa1027119mg [Prunus persica]
BP004239.1	1368	0	1	0.01	0.247735	4.63072	Up	0.48803	0.747582	-	-	-	GO:0009791//post-embryonic development;GO:0010467//gene expression;GO:0048236//plant-type spore development	gi|470139877|ref|XP_004305672.1|/3.8102e-162/PREDICTED: transcriptional regulator STERILE APETALA-like [Fragaria vesca subsp. vesca]
BP002443.1	1371	0	1	0.01	0.247193	4.62756	Up	0.48803	0.770572	K13120|1|2e-156|550|vvi:100263357|protein FAM32A;K08900|2|1e-140|498|mtr:MTR_2g076970|mitochondrial chaperone BCS1	GO:0043231//intracellular membrane-bounded organelle	GO:0017111//nucleoside-triphosphatase activity;GO:0032559	-	gi|462408566|gb|EMJ13900.1|/6.10163e-160/hypothetical protein PRUPE_ppa018602mg, partial [Prunus persica]
BP031692.1	1371	0	1	0.01	0.247193	4.62756	Up	0.48803	0.72096	-	-	-	-	gi|147807927|emb|CAN62152.1|/1.16208e-09/hypothetical protein VITISV_032404 [Vitis vinifera]
BP020649.1	1374	0	1	0.01	0.246653	4.62441	Up	0.48803	0.781887	-	GO:0044464//cell part	-	-	gi|462420170|gb|EMJ24433.1|/3.05862e-135/hypothetical protein PRUPE_ppa004398mg [Prunus persica]
BP029287.1	1374	0	1	0.01	0.246653	4.62441	Up	0.48803	0.723606	-	-	-	-	gi|147863969|emb|CAN83211.1|/9.49115e-28/hypothetical protein VITISV_010890 [Vitis vinifera]
BP024605.1	1377	0	1	0.01	0.246115	4.62126	Up	0.48803	0.715871	K12619|1|4e-35|147|vvi:100260845|5'-3' exoribonuclease 2 [EC:3.1.13.-];K13148|2|3e-34|144|vvi:100261060|integrator complex subunit 11 [EC:3.1.27.-];K13217|3|5e-33|140|vvi:100243465|pre-mRNA-processing factor 39;K14321|4|2e-13|75.5|vvi:100243153|nucleoporin-like protein 2;K01855|5|4e-06|51.2|vvi:100244254|tRNA pseudouridine38/39 synthase [EC:5.4.99.45]	-	-	-	gi|470113948|ref|XP_004293181.1|/3.96275e-58/PREDICTED: uncharacterized protein LOC101298394 [Fragaria vesca subsp. vesca]
BP008733.1	306	1	24	1.08116	26.5805	4.61971	Up	6.01026e-07	7.6651e-06	K03676|1|9e-11|63.2|bdi:100821530|glutaredoxin 3	-	GO:0030611//arsenate reductase activity	-	gi|224131232|ref|XP_002321033.1|/2.29699e-26/glutaredoxin [Populus trichocarpa]
BP016929.1	1383	0	1	0.01	0.245048	4.61499	Up	0.48803	0.765201	K12930|1|6e-118|422|pop:POPTR_287596|anthocyanidin 3-O-glucosyltransferase [EC:2.4.1.115];K10757|4|6e-106|382|ath:AT5G17050|flavonol 3-O-glucosyltransferase [EC:2.4.1.91]	-	GO:0016757//transferase activity, transferring glycosyl groups	-	gi|4140026|dbj|BAA36972.1|/5.25245e-143/flavonoid 3-O-galactosyl transferase [Vigna mungo]
BP031434.1	1383	0	1	0.01	0.245048	4.61499	Up	0.48803	0.714574	-	-	-	-	gi|225428574|ref|XP_002281100.1|/3.26711e-169/PREDICTED: uncharacterized protein LOC100255635 [Vitis vinifera]
BP010946.4	1386	0	1	0.01	0.244517	4.61186	Up	0.48803	0.764103	-	-	-	-	gi|125582448|gb|EAZ23379.1|/4.77857e-19/hypothetical protein OsJ_07075 [Oryza sativa Japonica Group]
BP036843.1	1386	0	1	0.01	0.244517	4.61186	Up	0.48803	0.757203	-	-	-	-	gi|470136945|ref|XP_004304241.1|/2.56198e-97/PREDICTED: BAG family molecular chaperone regulator 8, chloroplastic-like [Fragaria vesca subsp. vesca]
BP010481.1	1386	0	1	0.01	0.244517	4.61186	Up	0.48803	0.756557	-	-	-	-	gi|255548970|ref|XP_002515541.1|/1.4058e-95/conserved hypothetical protein [Ricinus communis]
BP020114.1	1386	0	1	0.01	0.244517	4.61186	Up	0.48803	0.745645	K13420|1|6e-25|113|sbi:SORBI_06g028760|LRR receptor-like serine/threonine-protein kinase FLS2 [EC:2.7.11.1]	GO:0031224//intrinsic to membrane;GO:0043231//intracellular membrane-bounded organelle;GO:0044459//plasma membrane part	GO:0005488//binding;GO:0016491//oxidoreductase activity	GO:0009314//response to radiation;GO:0023052//signaling;GO:0008152//metabolic process;GO:0000904//cell morphogenesis involved in differentiation	gi|462395639|gb|EMJ01438.1|/6.01366e-147/hypothetical protein PRUPE_ppa015285mg, partial [Prunus persica]
BP031597.1	1389	0	1	0.01	0.243989	4.60875	Up	0.48803	0.728606	-	-	-	-	gi|470132088|ref|XP_004301918.1|/1.10494e-15/PREDICTED: uncharacterized protein LOC101298139 [Fragaria vesca subsp. vesca]
BP033401.1	1392	0	1	0.01	0.243463	4.60563	Up	0.48803	0.749318	-	-	-	-	gi|462398788|gb|EMJ04456.1|/1.61433e-99/hypothetical protein PRUPE_ppa019553mg [Prunus persica]
BP021359.1	1395	0	1	0.01	0.24294	4.60253	Up	0.48803	0.774157	-	-	-	-	gi|462408487|gb|EMJ13821.1|/6.18131e-83/hypothetical protein PRUPE_ppa016069mg, partial [Prunus persica]
BP015789.1	1395	0	1	0.01	0.24294	4.60253	Up	0.48803	0.760719	K11338|1|0.0|784|gmx:100787131|RuvB-like protein 2 [EC:3.6.4.12]	GO:0009536//plastid;GO:0031981//nuclear lumen	GO:0004386//helicase activity;GO:0032559	-	gi|356527222|ref|XP_003532211.1|/0/PREDICTED: ruvB-like 2-like [Glycine max]
BP008385.1	1398	0	1	0.01	0.242418	4.59943	Up	0.48803	0.763391	-	-	-	-	gi|356573787|ref|XP_003555037.1|/5.50726e-31/PREDICTED: uncharacterized protein LOC100798506 [Glycine max]
BP005301.1	1398	0	1	0.01	0.242418	4.59943	Up	0.48803	0.762789	K08900|1|2e-172|603|pop:POPTR_248199|mitochondrial chaperone BCS1	-	GO:0032559;GO:0016462//pyrophosphatase activity	-	gi|462411446|gb|EMJ16495.1|/7.87475e-179/hypothetical protein PRUPE_ppa005005mg [Prunus persica]
BP005300.1	1398	0	1	0.01	0.242418	4.59943	Up	0.48803	0.72184	K08900|1|2e-172|603|pop:POPTR_248199|mitochondrial chaperone BCS1	-	GO:0032559;GO:0016462//pyrophosphatase activity	-	gi|462411446|gb|EMJ16495.1|/2.9924e-178/hypothetical protein PRUPE_ppa005005mg [Prunus persica]
BP007864.1	1401	0	1	0.01	0.241899	4.59634	Up	0.48803	0.755216	-	-	-	-	gi|224075768|ref|XP_002304759.1|/8.02732e-123/predicted protein [Populus trichocarpa]
BP036006.1	1401	0	1	0.01	0.241899	4.59634	Up	0.48803	0.722673	K14329|1|1e-51|202|ath:AT5G61160|agmatine coumaroyltransferase [EC:2.3.1.64 2.3.1.-];K13065|3|6e-16|84.0|pop:POPTR_784746|shikimate O-hydroxycinnamoyltransferase [EC:2.3.1.133]	-	GO:0016747//transferase activity, transferring acyl groups other than amino-acyl groups	-	gi|224148197|ref|XP_002336610.1|/7.73911e-134/predicted protein [Populus trichocarpa]
BP001862.1	1401	0	1	0.01	0.241899	4.59634	Up	0.48803	0.722231	-	GO:0016020//membrane;GO:0043231//intracellular membrane-bounded organelle	GO:0015103//inorganic anion transmembrane transporter activity	GO:0015698//inorganic anion transport	gi|462421942|gb|EMJ26205.1|/0/hypothetical protein PRUPE_ppa020306mg [Prunus persica]
BP000214.1	1404	0	1	0.01	0.241382	4.59325	Up	0.48803	0.723409	-	-	-	-	gi|224113879|ref|XP_002316602.1|/1.2171e-78/predicted protein [Populus trichocarpa]
BP026178.1	1407	0	1	0.01	0.240868	4.59017	Up	0.48803	0.764267	-	GO:0031410//cytoplasmic vesicle	-	-	gi|255562524|ref|XP_002522268.1|/0/conserved hypothetical protein [Ricinus communis]
BP032355.1	2814	0	2	0.01	0.240868	4.59017	Up	0.241076	0.513974	K14638|1|1e-115|416|smo:SELMODRAFT_97812|solute carrier family 15 (peptide/histidine transporter), member 3/4	GO:0016020//membrane	-	GO:0015833//peptide transport	gi|470127733|ref|XP_004299817.1|/0/PREDICTED: uncharacterized protein LOC101298022 [Fragaria vesca subsp. vesca]
BP024100.1	1407	0	1	0.01	0.240868	4.59017	Up	0.48803	0.71756	-	GO:0031410//cytoplasmic vesicle;GO:0043231//intracellular membrane-bounded organelle	GO:0016741	GO:0006730//one-carbon metabolic process	gi|462400789|gb|EMJ06346.1|/0/hypothetical protein PRUPE_ppa005305mg [Prunus persica]
BP010650.1	1410	0	1	0.01	0.240355	4.5871	Up	0.48803	0.745384	-	-	-	-	gi|115445729|ref|NP_001046644.1|/2.97539e-08/Os02g0307900 [Oryza sativa Japonica Group]
BP036198.1	2823	0	2	0.01	0.2401	4.58556	Up	0.241076	0.512172	K04728|1|1e-10|67.4|gmx:100788458|ataxia telangiectasia mutated family protein [EC:2.7.11.1]	-	-	-	gi|462424248|gb|EMJ28511.1|/7.23084e-50/hypothetical protein PRUPE_ppa016553mg [Prunus persica]
BP034910.1	1416	0	1	0.01	0.239337	4.58097	Up	0.48803	0.771241	K13267|1|4e-143|506|gmx:100814284|cytochrome P450, family 71, subfamily D, polypeptide 9 (flavonoid 6-hydroxylase) [EC:1.14.13.-];K16083|2|1e-102|371|osa:4329725|cytochrome P450, family 71, subfamily Z, polypeptide 6 (ent-isokaurene C2-hydroxylase) [EC:1.14.13.143];K16085|3|2e-98|358|osa:4335091|cytochrome P450, family 99, subfamily A, polypeptide 3 (9beta-pimara-7,15-diene oxidase) [EC:1.14.13.1…	-	-	-	gi|470140540|ref|XP_004305998.1|/7.99522e-163/PREDICTED: cytochrome P450 71D11-like [Fragaria vesca subsp. vesca]
BP036720.1	1416	0	1	0.01	0.239337	4.58097	Up	0.48803	0.770628	-	-	-	-	gi|470110086|ref|XP_004291318.1|/2.18862e-27/PREDICTED: F-box protein SKIP23-like [Fragaria vesca subsp. vesca]
BP018248.1	1416	0	1	0.01	0.239337	4.58097	Up	0.48803	0.765311	K13496|1|1e-127|454|ath:AT2G36780|UDP-glucosyl transferase 73C [EC:2.4.1.-]	-	GO:0016758//transferase activity, transferring hexosyl groups	-	gi|462399259|gb|EMJ04927.1|/4.23943e-164/hypothetical protein PRUPE_ppa018836mg [Prunus persica]
BP023517.1	1416	0	1	0.01	0.239337	4.58097	Up	0.48803	0.758984	K03320|1|1e-107|388|vvi:100244173|ammonium transporter, Amt family	-	-	GO:0006810//transport	gi|356571182|ref|XP_003553758.1|/4.76396e-107/PREDICTED: ammonium transporter 3 member 1-like [Glycine max]
BP003222.1	1419	0	1	0.01	0.238831	4.57792	Up	0.48803	0.729454	-	-	-	-	gi|462415876|gb|EMJ20613.1|/3.18431e-10/hypothetical protein PRUPE_ppa021915mg, partial [Prunus persica]
BP016236.1	1422	0	1	0.01	0.238327	4.57487	Up	0.48803	0.737078	-	-	-	-	gi|359493339|ref|XP_002277587.2|/5.62412e-15/PREDICTED: uncharacterized protein LOC100258569 [Vitis vinifera]
BP008209.1	1422	0	1	0.01	0.238327	4.57487	Up	0.48803	0.730555	K01762|1|0.0|682|pop:POPTR_754872|1-aminocyclopropane-1-carboxylate synthase [EC:4.4.1.14]	-	GO:0016740//transferase activity;GO:0048037//cofactor binding;GO:0016846//carbon-sulfur lyase activity	GO:0008652//cellular amino acid biosynthetic process;GO:0003006//developmental process involved in reproduction;GO:0009692	gi|462421042|gb|EMJ25305.1|/0/hypothetical protein PRUPE_ppa015636mg [Prunus persica]
BP037035.1	1422	0	1	0.01	0.238327	4.57487	Up	0.48803	0.711186	K12356|1|2e-125|447|pop:POPTR_563103|coniferyl-alcohol glucosyltransferase [EC:2.4.1.111]	-	GO:0016757//transferase activity, transferring glycosyl groups	-	gi|470132024|ref|XP_004301887.1|/2.27683e-141/PREDICTED: anthocyanidin 3-O-glucosyltransferase 5-like [Fragaria vesca subsp. vesca]
BP004264.1	1425	0	1	0.01	0.237825	4.57183	Up	0.48803	0.724837	-	-	-	-	gi|147783404|emb|CAN75216.1|/3.20282e-10/hypothetical protein VITISV_003517 [Vitis vinifera]
BP004458.1	1425	0	1	0.01	0.237825	4.57183	Up	0.48803	0.712376	K08057|1|9e-123|438|sbi:SORBI_03g042500|calreticulin	-	GO:0005488//binding	-	gi|462419484|gb|EMJ23747.1|/1.09765e-135/hypothetical protein PRUPE_ppa006217mg [Prunus persica]
BP015104.2	2859	0	2	0.01	0.237077	4.56728	Up	0.241076	0.511973	K15078|1|1e-112|406|vvi:100250139|structure-specific endonuclease subunit SLX1 [EC:3.6.1.-]	-	-	-	gi|462406609|gb|EMJ12073.1|/0/hypothetical protein PRUPE_ppa003110mg [Prunus persica]
BP005349.1	1431	0	1	0.01	0.236828	4.56577	Up	0.48803	0.753666	K06694|1|4e-12|71.2|vvi:100257739|26S proteasome non-ATPase regulatory subunit 10	-	-	-	gi|255560679|ref|XP_002521353.1|/1.65737e-115/protein binding protein, putative [Ricinus communis]
BP012934.1	1431	0	1	0.01	0.236828	4.56577	Up	0.48803	0.724393	-	-	-	-	gi|255577530|ref|XP_002529643.1|/0/conserved hypothetical protein [Ricinus communis]
BP021926.2	1431	0	1	0.01	0.236828	4.56577	Up	0.48803	0.715439	K14575|1|3e-16|85.1|ppp:PHYPADRAFT_30446|AAA family ATPase;K12196|3|3e-16|85.1|sbi:SORBI_03g006580|vacuolar protein-sorting-associated protein 4	GO:0043231//intracellular membrane-bounded organelle	GO:0004175//endopeptidase activity;GO:0004871//signal transducer activity;GO:0042623//ATPase activity, coupled;GO:0032559	GO:0019538//protein metabolic process	gi|462404860|gb|EMJ10324.1|/0/hypothetical protein PRUPE_ppa005496mg [Prunus persica]
BP025201.4	1434	0	1	0.01	0.236333	4.56275	Up	0.48803	0.717125	K01179|1|2e-153|540|osa:4335944|endoglucanase [EC:3.2.1.4]	GO:0016020//membrane;GO:0005618//cell wall	GO:0004553//hydrolase activity, hydrolyzing O-glycosyl compounds;GO:0005488//binding	GO:0044238//primary metabolic process	gi|462395203|gb|EMJ01002.1|/0/hypothetical protein PRUPE_ppa004719mg [Prunus persica]
BP017294.1	1443	0	1	0.01	0.234859	4.55372	Up	0.48803	0.778401	-	GO:0009536//plastid	-	-	gi|356512089|ref|XP_003524753.1|/2.82002e-163/PREDICTED: phytoene dehydrogenase, chloroplastic/chromoplastic-like [Glycine max]
BP032824.1	1443	0	1	0.01	0.234859	4.55372	Up	0.48803	0.756773	-	-	-	-	gi|357517511|ref|XP_003629044.1|/1.14288e-55/Ankyrin repeat protein [Medicago truncatula]
BP014116.1	1446	0	1	0.01	0.234371	4.55072	Up	0.48803	0.746272	K10140|1|4e-11|67.8|ath:AT5G58760|DNA damage-binding protein 2	-	-	GO:0009725//response to hormone stimulus;GO:0006950//response to stress	gi|224142439|ref|XP_002324565.1|/1.5482e-169/predicted protein [Populus trichocarpa]
BP000281.1	1449	0	1	0.01	0.233886	4.54773	Up	0.48803	0.779655	K03327|1|5e-172|602|vvi:100242777|multidrug resistance protein, MATE family	-	GO:0022857//transmembrane transporter activity	GO:0006810//transport	gi|359488145|ref|XP_002265933.2|/2.31466e-173/PREDICTED: MATE efflux family protein 5-like [Vitis vinifera]
BP016462.1	1449	0	1	0.01	0.233886	4.54773	Up	0.48803	0.760122	-	-	-	-	gi|462402030|gb|EMJ07587.1|/4.70734e-142/hypothetical protein PRUPE_ppa018042mg [Prunus persica]
BP003315.1	1449	0	1	0.01	0.233886	4.54773	Up	0.48803	0.729504	-	-	-	-	gi|452824489|gb|EME31491.1|/2.1918e-06/hypothetical protein Gasu_11690 [Galdieria sulphuraria]
BP000464.1	1449	0	1	0.01	0.233886	4.54773	Up	0.48803	0.720472	-	-	-	-	gi|89179421|gb|ABD63156.1|/1.12625e-10/Retrotransposon gag protein [Asparagus officinalis]
BP019914.1	1452	0	1	0.01	0.233403	4.54475	Up	0.48803	0.75404	K08286|1|1e-81|302|aly:ARALYDRAFT_494187|protein-serine/threonine kinase [EC:2.7.11.-];K08282|5|1e-69|262|ath:AT3G45780|non-specific serine/threonine protein kinase [EC:2.7.11.1]	-	GO:0005488//binding;GO:0004672//protein kinase activity	GO:0009793//embryo development ending in seed dormancy;GO:0060918//auxin transport;GO:0048513//organ development;GO:0009606//tropism	gi|225470800|ref|XP_002263341.1|/1.97873e-148/PREDICTED: protein kinase G11A-like [Vitis vinifera]
BP035511.1	1452	0	1	0.01	0.233403	4.54475	Up	0.48803	0.712137	K00166|1|0.0|684|vvi:100258429|2-oxoisovalerate dehydrogenase E1 component, alpha subunit [EC:1.2.4.4]	GO:0043231//intracellular membrane-bounded organelle	GO:0016624//oxidoreductase activity, acting on the aldehyde or oxo group of donors, disulfide as acceptor	GO:0008152//metabolic process	gi|225431715|ref|XP_002265166.1|/0/PREDICTED: 2-oxoisovalerate dehydrogenase subunit alpha, mitochondrial [Vitis vinifera]
BP005302.1	1455	0	1	0.01	0.232922	4.54177	Up	0.48803	0.766799	K08900|1|1e-172|604|pop:POPTR_248199|mitochondrial chaperone BCS1	-	GO:0032559;GO:0016462//pyrophosphatase activity	-	gi|462411446|gb|EMJ16495.1|/2.10535e-174/hypothetical protein PRUPE_ppa005005mg [Prunus persica]
BP019637.1	1461	0	1	0.01	0.231965	4.53584	Up	0.48803	0.746168	K13261|1|3e-12|71.6|gmx:100776878|cytochrome P450, family 93, subfamily A, polypeptide 1 (3,9-dihydroxypterocarpan 6a-monooxygenase) [EC:1.14.13.28];K15814|2|5e-10|64.3|gmx:100037459|beta-amyrin 24-hydroxylase [EC:1.14.99.43];K11868|3|1e-09|63.2|ath:AT2G30770|cytochrome P450, family 71, subfamily A, polypeptide 13 (indoleacetaldoxime dehydratase) [EC:4.99.1.6];K00517|5|2e-09|62.4|aly:ARALYDRAFT_3…	GO:0043231//intracellular membrane-bounded organelle	GO:0016709//oxidoreductase activity, acting on paired donors, with incorporation or reduction of molecular oxygen, NAD(P)H as one donor, and incorporation of one atom of oxygen;GO:0005506//iron ion binding	GO:0008152//metabolic process	gi|57013971|ref|YP_173443.1|/1.0072e-43/hypothetical protein NitaMp105 [Nicotiana tabacum]
BP015450.1	1461	0	1	0.01	0.231965	4.53584	Up	0.48803	0.744186	K02213|1|0.0|662|pop:POPTR_1067946|cell division control protein 6	-	GO:0005488//binding	GO:0007049//cell cycle;GO:0006259//DNA metabolic process	gi|297745925|emb|CBI15981.3|/0/unnamed protein product [Vitis vinifera]
BP019464.1	1461	0	1	0.01	0.231965	4.53584	Up	0.48803	0.723114	K12637|1|0.0|695|vvi:100259060|cytochrome P450, family 90, subfamily C, polypeptide 1 (3-epi-6-deoxocathasterone 23-monooxygenase) [EC:1.14.13.112]	-	GO:0004497//monooxygenase activity;GO:0005506//iron ion binding	GO:0048878//chemical homeostasis;GO:0009887//organ morphogenesis;GO:0009826//unidimensional cell growth;GO:0048827//phyllome development;GO:0048437//floral organ development;GO:0008152//metabolic process	gi|462397499|gb|EMJ03167.1|/0/hypothetical protein PRUPE_ppa004768mg [Prunus persica]
[truncated: 20,110 more rows]
